# Supplementary material for: Steroid responsiveness in alcohol-associated hepatitis is linked to glucocorticoid metabolism, mitochondrial repair, and heat shock proteins
Source: Hepatol Commun. 2024 Mar 4;8(3):e0393. doi: 10.1097/HC9.0000000000000393 (PMC10914234; doi:10.1097/HC9.0000000000000393)
Supplement: Supplementary file 2 [file hc9-8-e0393-s002.xlsm]

## Sheet: Sheet1
Protein	AH-Responder vs Control Fold-Change	p1 AH-Responder vs Control	AH-Non-Responder vs Control Fold-Change	p2 AH Non-Responder vs Control	AH-Non-Responder vs AH Responder Fold-Change	p3 AH Non-Responder vs AH Responder
1433B_HUMAN	1.06732	0.0491102	1.00782	0.878541	-1.05905	0.145549
1433E_HUMAN	-1.25875	3.98534e-08	-1.30298	1.80279e-05	-1.03514	0.443771
1433F_HUMAN	1.84304	1.1929e-11	1.73665	1.04802e-07	-1.06126	0.167695
1433G_HUMAN	-1.05896	0.259793	1.0315	0.654628	1.09232	0.0108284
1433S_HUMAN	1.23933	0.158115	1.33138	0.116843	1.07427	0.541693
1433T_HUMAN	-1.06768	0.16972	-1.20008	0.0124837	-1.12401	0.00803566
1433Z_HUMAN	1.3683	2.24443e-10	1.2833	6.03023e-06	-1.06624	0.0331273
1A01_HUMAN	1.48565	1.89735e-05	1.42654	3.03697e-05	-1.04143	0.62676
1A02_HUMAN	1.39515	0.00224706	1.3939	0.00689874	0.999109	0.996971
1A03_HUMAN	-1.14926	0.382996	-1.05152	0.853327	1.09295	0.268784
1A11_HUMAN	-1.25604	0.160459	-1.17925	0.464478	1.06512	0.732065
1A23_HUMAN	1.18142	0.460597	-1.14448	0.586188	-1.35211	0.208878
1A24_HUMAN	-1.28477	0.160633	-1.38037	0.341776	-1.07441	0.820789
1A25_HUMAN	1.46093	0.00265932	1.45195	0.00925971	-1.00618	0.964002
1A29_HUMAN	2.33454	0.00584268	1.86974	0.00548905	-1.24859	0.343947
1A33_HUMAN	1.87344	0.0186726	1.54722	0.132518	-1.21084	0.490205
1A68_HUMAN	1.78091	0.0951266	1.45519	0.13061	-1.22383	0.540248
1A80_HUMAN	-1.14387	0.25614	-1.24819	0.140301	-1.0912	0.373026
1B07_HUMAN	1.39878	0.00824417	1.24897	0.0310664	-1.11995	0.362304
1B08_HUMAN	1.83	0.29201	1.51857	0.264735	-1.20508	0.700922
1B13_HUMAN	1.43887	0.0348128	1.22319	0.31347	-1.17632	0.366361
1B15_HUMAN	1.51477	0.0696763	1.323	0.125517	-1.14496	0.574407
1B18_HUMAN	1.12004	0.458468	1.90195	ND	1.6981	ND
1B27_HUMAN	1.20515	0.538832	-1.02101	0.95603	-1.23047	0.594709
1B35_HUMAN	1.73223	0.00325448	1.49631	0.0531137	-1.15767	0.440423
1B37_HUMAN	-2.42628	ND	-1.91916	0.465371	1.26424	ND
1B38_HUMAN	2.1109	0.151439	1.91801	0.120198	-1.10057	ND
1B44_HUMAN	-1.59818	0.115546	-1.6487	0.485835	-1.03161	ND
1B73_HUMAN	2.095	0.0968357	1.95958	0.244544	-1.06911	0.873598
1C07_HUMAN	1.42305	0.00227763	1.54196	0.000419526	1.08356	0.355783
2A5A_HUMAN	-1.1151	0.0420737	-1.12375	0.0980793	-1.00776	0.82021
2A5D_HUMAN	-1.04211	0.203787	-1.07134	0.134777	-1.02805	0.464248
2A5E_HUMAN	-1.05681	0.298693	-1.12292	0.0783377	-1.06256	0.190275
2A5G_HUMAN	1.4087	0.0883584	1.84823	0.000526905	1.31201	0.142941
2AAA_HUMAN	-1.08458	0.00353481	-1.11577	0.00272697	-1.02876	0.17626
2AAB_HUMAN	-1.11324	0.174063	1.05939	0.653368	1.17936	0.0737449
2ABA_HUMAN	-1.03627	0.249967	-1.07262	0.135171	-1.03508	0.25567
2ABD_HUMAN	1.06775	0.605691	1.14696	0.558088	1.07418	ND
2B11_HUMAN	1.36829	0.00116648	1.53417	0.00276451	1.12123	0.279996
2B13_HUMAN	1.62797	0.00268899	1.5114	0.00212637	-1.07713	0.615263
2B14_HUMAN	1.19458	0.025144	1.09344	0.358977	-1.0925	0.360528
2B17_HUMAN	1.41635	0.163272	1.4761	0.157526	1.04218	0.880466
2B18_HUMAN	2.1	0.0202408	1.17785	0.376162	-1.78291	0.182203
2B1A_HUMAN	1.69393	ND	1.15157	ND	-1.47097	ND
2B1B_HUMAN	1.86524	0.224195	1.46594	0.213466	-1.27238	0.661443
2B1E_HUMAN	2.46649	0.00255585	2.36113	0.0993449	-1.04462	ND
2B1F_HUMAN	1.24847	0.52926	1.20005	0.460027	-1.04034	0.92348
2B1G_HUMAN	1.14257	0.639805	-1.06062	0.779867	-1.21183	ND
3BHS1_HUMAN	1.3163	0.108206	1.6922	0.198594	1.28557	ND
3BHS7_HUMAN	-1.07552	0.186635	1.04218	0.597929	1.12089	0.0917755
3BP1_HUMAN	1.18182	0.0130306	1.07062	0.389003	-1.10386	0.120711
3BP2_HUMAN	1.11183	0.227786	1.14515	0.279932	1.02997	ND
3HAO_HUMAN	-2.43976	8.00785e-09	-2.23354	3.41578e-05	1.09233	0.13426
3HIDH_HUMAN	-1.74805	4.42114e-10	-1.54207	2.15015e-05	1.13357	0.0325538
3MG_HUMAN	-1.05372	0.0642186	-1.05444	0.151758	0.999314	0.998691
41_HUMAN	1.06895	0.202606	1.1343	0.0541304	1.06114	0.324086
4EBP2_HUMAN	-1.02637	0.893054	-1.08637	0.683577	-1.05845	0.52988
4ET_HUMAN	1.01558	ND	-1.04236	0.778947	-1.05859	ND
4F2_HUMAN	1.12791	0.00778232	1.07868	0.0500083	-1.04564	0.375302
5NT3A_HUMAN	-1.22689	0.039538	-1.04372	0.697946	1.1755	0.0359244
5NT3B_HUMAN	-1.09836	0.216916	-1.0265	0.734431	1.07	0.384138
5NTC_HUMAN	-1.08071	0.247814	-1.12673	0.134292	-1.04259	0.560628
5NTD_HUMAN	1.08209	0.0878249	1.07055	0.380318	-1.01078	0.875929
68MP_HUMAN	-1.05929	0.571905	1.84847	0.178442	1.95807	0.0884083
6PGD_HUMAN	-1.23025	0.000323821	-1.24897	0.00108381	-1.01521	0.769793
6PGL_HUMAN	-1.07042	0.222531	-1.11583	0.105658	-1.04243	0.382647
A16A1_HUMAN	-1.13355	0.265215	-1.20922	0.271071	-1.06676	0.445943
A16L1_HUMAN	1.00014	0.997691	1.03594	0.603787	1.03579	0.322358
A1AG1_HUMAN	-1.01704	0.899051	-1.31905	0.0369762	-1.29695	0.113542
A1AG2_HUMAN	-1.05343	0.717235	-1.18989	0.172393	-1.12953	0.45775
A1AT_HUMAN	1.93121	1.09146e-06	1.59941	0.000356685	-1.20745	0.0859918
A1ATR_HUMAN	1.82459	4.32268e-05	1.30566	0.0893448	-1.39745	0.00935476
A1BG_HUMAN	1.28054	0.000144955	1.27991	0.00798777	0.999505	0.99903
A1CF_HUMAN	-1.41448	4.85161e-08	-1.34316	7.65055e-05	1.0531	0.212537
A2AP_HUMAN	1.38804	0.000161142	1.25323	0.000474561	-1.10757	0.235899
A2GL_HUMAN	1.05202	0.598289	-1.02473	0.816591	-1.07805	0.547393
A2MG_HUMAN	1.89514	2.01615e-06	1.77225	0.000263214	-1.06934	0.553323
A4_HUMAN	1.18108	0.00052925	1.26537	0.0281517	1.07137	0.391711
AAAD_HUMAN	1.04555	0.554516	1.08637	0.412155	1.03903	0.443179
AAAS_HUMAN	1.13551	0.0302205	1.23049	0.0238762	1.08365	0.142411
AAAT_HUMAN	-1.04085	0.592976	-1.12525	0.294799	-1.0811	0.329085
AACS_HUMAN	1.11719	0.594035	1.10418	0.720301	-1.01178	0.861103
AACT_HUMAN	1.30779	0.0121257	1.10769	0.190318	-1.18064	0.158611
AADAT_HUMAN	-2.30088	4.48593e-13	-1.9474	9.83796e-08	1.18151	0.012854
AAGAB_HUMAN	-1.29706	0.0036919	-1.23118	0.0662046	1.05351	0.602763
AAK1_HUMAN	1.03011	0.580156	1.13628	0.207562	1.10307	0.120253
AAKB1_HUMAN	-1.08612	0.521391	-1.08063	0.67261	1.00508	0.966127
AAKB2_HUMAN	-1.51946	3.4803e-05	-1.6705	2.71759e-06	-1.0994	0.427606
AAKG1_HUMAN	-1.48031	4.33841e-09	-1.52624	2.87264e-06	-1.03103	0.565074
AAMDC_HUMAN	1.06419	0.627036	-1.05484	0.769887	-1.12255	0.247659
AAMP_HUMAN	1.05124	0.416602	1.0907	0.210816	1.03753	0.584099
AAPK1_HUMAN	-1.14927	0.000106712	-1.11299	0.00592615	1.03259	0.232439
AAPK2_HUMAN	1.14007	0.0710186	1.17268	0.191571	1.02861	0.682941
AAR2_HUMAN	-1.17989	0.0147065	-1.22215	0.0152693	-1.03582	0.558754
AASD1_HUMAN	1.05457	0.254441	1.0607	0.308994	1.00582	0.918829
AASS_HUMAN	-1.95034	3.09338e-10	-1.53973	0.000237557	1.26668	0.0059803
AATC_HUMAN	-1.16376	0.00484989	-1.0846	0.159318	1.07298	0.16509
AATF_HUMAN	1.02844	0.646751	-1.03236	0.668544	-1.06171	0.421969
AATM_HUMAN	-1.21144	0.0651378	-1.00279	0.980804	1.20807	0.0651591
AB17B_HUMAN	-1.48922	0.0424882	-1.24003	0.395773	1.20095	ND
AB1IP_HUMAN	-1.01749	0.832037	-1.09317	0.322057	-1.07437	0.425894
ABC3C_HUMAN	1.24084	0.0715301	1.09983	0.53901	-1.12821	0.31121
ABC3F_HUMAN	1.10495	0.184676	-1.05943	0.581564	-1.17062	0.124882
ABCA1_HUMAN	-1.19337	0.00236823	-1.28521	0.000992486	-1.07696	0.109204
ABCA2_HUMAN	1.02907	0.637175	1.00202	0.989287	-1.02699	0.663587
ABCA6_HUMAN	-1.48019	1.97936e-08	-1.40701	5.71351e-05	1.05201	0.247411
ABCA8_HUMAN	-1.06134	0.532783	1.04316	0.750289	1.10714	0.236794
ABCA9_HUMAN	1.20875	0.00898384	1.16451	0.190184	-1.03799	0.617902
ABCB5_HUMAN	1.39152	0.00486694	1.54455	0.00991553	1.10997	0.322089
ABCB6_HUMAN	-1.29886	0.0100717	-1.22167	0.131456	1.06318	0.172036
ABCB7_HUMAN	-1.01781	0.62075	1.00979	0.878596	1.02778	0.544
ABCB8_HUMAN	1.04731	0.434707	1.12497	0.0745582	1.07416	0.198476
ABCBA_HUMAN	-1.23302	0.000298164	-1.1846	0.0367776	1.04088	0.38422
ABCBB_HUMAN	-1.25007	0.000182809	-1.20913	0.008508	1.03387	0.483319
ABCC8_HUMAN	-1.34919	0.0208113	ND	ND	ND	ND
ABCC9_HUMAN	-1.41094	1.74421e-05	-1.52402	0.00966511	-1.08015	0.341777
ABCCB_HUMAN	-1.49624	0.173385	-1.04412	0.881254	1.43301	ND
ABCD1_HUMAN	1.04165	0.43273	-1.04127	0.666658	-1.08464	0.152442
ABCD3_HUMAN	-1.29789	1.26397e-06	-1.27361	0.000491252	1.01907	0.750779
ABCD4_HUMAN	-1.65862	0.00686869	-1.42132	0.168709	1.16695	0.156557
ABCE1_HUMAN	1.05911	0.0158345	1.07104	0.0375009	1.01127	0.615456
ABCF1_HUMAN	-1.05802	0.0729194	-1.10723	0.0229064	-1.04651	0.061268
ABCF2_HUMAN	-1.12956	0.00726274	1.01409	0.827062	1.14548	0.0106961
ABCF3_HUMAN	-1.12093	0.000108293	-1.12469	0.0032984	0.996665	0.897728
ABCG8_HUMAN	-1.14189	0.242361	-1.06043	0.682731	1.07682	0.287245
ABD12_HUMAN	1.05242	0.232431	1.15005	0.0455113	1.09276	0.0542815
ABHD2_HUMAN	-1.02196	0.774307	1.05867	0.650796	1.08192	0.405603
ABHD4_HUMAN	1.07051	0.303721	1.19123	0.0381368	1.11278	0.209523
ABHD5_HUMAN	1.2485	0.0310906	1.25171	0.0508571	1.00257	0.94225
ABHD6_HUMAN	-1.14471	0.0221181	-1.07483	0.352148	1.06501	0.308895
ABHDA_HUMAN	-1.56369	2.83478e-10	-1.39098	0.000558033	1.12417	0.121024
ABHDB_HUMAN	1.07052	0.188626	1.18854	0.0557676	1.11025	0.0808628
ABHEB_HUMAN	-1.87929	3.29821e-10	-1.90174	3.69879e-07	-1.01194	0.871008
ABHGA_HUMAN	-1.18404	0.00022068	-1.08388	0.16139	1.09241	0.0577679
ABI1_HUMAN	1.04119	0.471369	1.05101	0.19915	1.00944	0.875873
ABI2_HUMAN	1.451	0.000129398	1.60427	0.0013405	1.10563	0.231139
ABI3_HUMAN	1.16296	0.0737522	1.15898	0.113294	0.996573	0.964382
ABL1_HUMAN	1.83824	0.0234177	1.41785	0.0147811	-1.2965	0.303256
ABLM1_HUMAN	1.1559	0.000348286	1.15028	0.00397862	0.995131	0.896086
ABLM2_HUMAN	1.16126	0.0301022	1.22771	0.0189002	1.05723	0.426061
ABLM3_HUMAN	-1.16789	0.000121949	-1.09555	0.0129965	1.06602	0.0867949
ABR_HUMAN	1.36309	5.16185e-05	1.29488	0.00413864	-1.05268	0.423186
ABRAL_HUMAN	-1.40249	0.00732606	-1.68174	8.27477e-05	-1.19911	0.273575
ACACA_HUMAN	-1.49321	2.89668e-09	-1.43975	2.91154e-05	1.03713	0.281682
ACACB_HUMAN	-1.86759	1.57853e-11	-1.74259	8.5961e-07	1.07173	0.0716964
ACAD8_HUMAN	-1.22396	0.00011476	-1.02568	0.594213	1.19331	0.000543688
ACAD9_HUMAN	-1.0762	0.0651267	1.00842	0.864723	1.08526	0.0346985
ACADL_HUMAN	-1.28581	0.0198769	-1.15989	0.328744	1.10857	0.290561
ACADM_HUMAN	-1.37056	0.000438559	-1.1935	0.105439	1.14835	0.0686914
ACADS_HUMAN	-2.04044	6.35034e-08	-1.65487	0.00203471	1.23299	0.0406951
ACADV_HUMAN	-1.00588	0.880981	1.07403	0.397083	1.08035	0.30206
ACAP1_HUMAN	1.1823	0.0196423	1.11957	0.283786	-1.05602	0.471223
ACAP2_HUMAN	1.09992	0.0275899	1.05342	0.114843	-1.04413	0.372717
ACATN_HUMAN	-1.51921	1.3493e-05	-1.58123	0.000146761	-1.04082	0.611093
ACBD4_HUMAN	-1.50652	ND	-1.48594	0.179642	1.01385	ND
ACBD5_HUMAN	-1.13893	0.110094	-1.11874	0.210325	1.01805	0.803058
ACBD6_HUMAN	1.02141	0.816099	-1.06539	0.555007	-1.08819	0.27656
ACBG1_HUMAN	-1.87986	0.00843819	-2.05151	0.0284559	-1.09131	0.692038
ACBG2_HUMAN	-1.34995	0.0734761	-1.3844	0.272929	-1.02552	0.857206
ACBP_HUMAN	-2.78341	1.26405e-12	-2.76248	6.41062e-08	1.00757	0.933024
ACD10_HUMAN	-1.12734	0.0298752	1.01471	0.817826	1.14392	0.0669706
ACD11_HUMAN	-1.68951	3.56841e-10	-1.46659	0.000129856	1.15199	0.0770696
ACDSB_HUMAN	-2.56416	1.48183e-12	-2.06177	2.12845e-06	1.24367	0.0131047
ACE_HUMAN	-1.13428	0.171287	-1.16143	0.18531	-1.02394	0.811279
ACES_HUMAN	-1.06444	0.69696	1.14091	0.543321	1.21442	0.0299035
ACINU_HUMAN	1.26779	0.00103914	1.17251	0.00410654	-1.08126	0.240987
ACL6A_HUMAN	1.08615	0.302117	-1.05194	0.536465	-1.14256	0.102036
ACLY_HUMAN	-1.21521	0.013741	-1.21504	0.0758657	1.00014	0.976903
ACMSD_HUMAN	-1.74349	6.34097e-08	-1.77391	4.18502e-05	-1.01744	0.784021
ACO12_HUMAN	-1.14132	0.0772542	-1.02629	0.767076	1.11208	0.14502
ACO13_HUMAN	-2.05318	9.86427e-11	-1.76081	5.19356e-06	1.16604	0.0866958
ACOC_HUMAN	-1.5535	5.01792e-12	-1.49088	4.90208e-08	1.042	0.302927
ACOD_HUMAN	-1.11906	0.354758	-1.03947	0.810108	1.07657	0.592723
ACON_HUMAN	-1.1802	0.00512419	-1.07417	0.241472	1.0987	0.184185
ACOT1_HUMAN	-1.56716	8.60402e-05	-1.40255	0.0120701	1.11737	0.134743
ACOT2_HUMAN	-1.60722	0.000723091	-1.58309	0.0136776	1.01525	0.825176
ACOT4_HUMAN	-1.52934	0.00753227	-1.24029	0.226803	1.23305	0.0810584
ACOT8_HUMAN	0.997088	0.976047	-1.02944	0.811208	-1.02644	0.676768
ACOT9_HUMAN	1.22484	8.71651e-06	1.2224	3.09005e-05	0.998006	0.971631
ACOX1_HUMAN	-1.29022	0.000139733	-1.24536	0.00523481	1.03603	0.599774
ACOX2_HUMAN	-1.88848	3.55035e-12	-1.66352	6.0175e-07	1.13523	0.00741828
ACOX3_HUMAN	-1.10505	0.0136421	-1.09021	0.050488	1.01362	0.760685
ACPH_HUMAN	-1.39619	1.80652e-07	-1.3814	4.81642e-05	1.01071	0.751371
ACPM_HUMAN	-1.98457	1.99997e-11	-1.873	1.26469e-07	1.05957	0.54151
ACS2A_HUMAN	-2.47277	2.46772e-13	-2.0579	1.33551e-07	1.20159	0.0392279
ACS2B_HUMAN	-2.28501	3.18686e-13	-1.96814	1.72958e-07	1.161	0.0441009
ACS2L_HUMAN	1.21185	0.000954026	1.11982	0.0241437	-1.08218	0.159463
ACSA_HUMAN	-1.75977	0.000138272	-1.79972	0.00523699	-1.0227	0.752439
ACSF2_HUMAN	-1.32744	0.000200213	-1.12697	0.2162	1.17789	0.00527064
ACSF3_HUMAN	1.02469	0.53796	1.08513	0.121879	1.05899	0.151799
ACSL1_HUMAN	-2.27817	2.42744e-15	-2.1241	3.94472e-09	1.07253	0.256389
ACSL3_HUMAN	1.02985	0.474906	1.14424	0.0375869	1.11107	0.00358616
ACSL4_HUMAN	1.16776	0.0954141	1.44611	0.00233637	1.23836	0.013941
ACSL5_HUMAN	-1.81092	4.38909e-10	-1.65936	3.1633e-06	1.09134	0.0547011
ACSL6_HUMAN	-1.6968	0.000154219	-1.60329	0.0035568	1.05832	0.467622
ACSM1_HUMAN	-1.6349	0.188236	-1.32143	0.52062	1.23722	0.34333
ACSM3_HUMAN	-2.2614	2.86033e-15	-1.96885	1.01406e-08	1.14859	0.0187301
ACSM5_HUMAN	-1.36506	0.000112529	-1.27848	0.00592533	1.06773	0.430312
ACSS3_HUMAN	-1.03678	0.589002	1.03744	0.576143	1.0756	0.309149
ACTA_HUMAN	1.48648	1.25051e-09	1.45329	2.28609e-05	-1.02284	0.70145
ACTB_HUMAN	1.15683	0.00149608	1.18109	0.00872087	1.02097	0.476552
ACTBL_HUMAN	-1.14539	0.121478	-1.12967	0.21538	1.01392	0.867249
ACTBM_HUMAN	1.18926	0.000236379	1.1696	0.00377967	-1.01681	0.704637
ACTC_HUMAN	2.20958	0.00113459	2.56338	0.0023167	1.16012	0.502281
ACTG_HUMAN	-1.18398	0.0716615	-1.23287	0.0801499	-1.0413	0.739172
ACTN1_HUMAN	1.15156	3.49622e-05	1.14587	0.00079028	0.995059	0.856487
ACTN2_HUMAN	1.0952	0.0335255	1.10882	0.0237698	1.01244	0.756654
ACTN3_HUMAN	-1.35281	0.0526212	-1.18554	0.344066	1.14109	0.0636623
ACTN4_HUMAN	1.17412	0.000446715	1.22581	2.54292e-05	1.04402	0.274611
ACTY_HUMAN	1.06905	0.0684628	1.07155	0.170835	1.00234	0.938298
ACTZ_HUMAN	1.00577	0.818682	-1.00268	0.967935	-1.00847	0.704803
ACY1_HUMAN	-1.67115	1.05482e-07	-1.48901	0.000247101	1.12233	0.0804662
ACY2_HUMAN	-1.44991	0.000564941	-1.28978	0.0676621	1.12415	0.109797
ACY3_HUMAN	-1.79134	0.00124844	-1.73482	0.0233713	1.03258	0.675555
ACYP1_HUMAN	1.24363	0.00130969	1.18196	0.0126697	-1.05218	0.479186
ACYP2_HUMAN	-1.37816	7.50458e-05	-1.31209	0.00910998	1.05036	0.340203
ADA_HUMAN	1.22641	0.00754073	1.00713	0.898029	-1.21772	0.0280828
ADA10_HUMAN	1.20928	0.000218001	1.16194	0.0290888	-1.04075	0.409075
ADA15_HUMAN	ND	ND	-1.54736	0.132791	ND	ND
ADA17_HUMAN	1.51152	0.000203343	1.3867	0.0101837	-1.09001	0.396634
ADA2A_HUMAN	1.59016	0.0193356	1.55041	0.0714145	-1.02564	0.810901
ADAL_HUMAN	-1.6074	0.0296759	-1.76682	0.0115706	-1.09918	0.60205
ADAM9_HUMAN	1.35256	0.00657163	1.24242	0.0876391	-1.08865	0.200125
ADAP1_HUMAN	1.91504	2.75748e-06	1.91338	0.00264805	0.999132	0.998678
ADAP2_HUMAN	1.28499	0.105233	1.2919	0.146405	1.00538	0.906139
ADAS_HUMAN	1.06415	0.132711	1.08679	0.0872084	1.02127	0.553838
ADCK1_HUMAN	-1.44635	0.00133953	-1.45098	0.0814645	0.996806	ND
ADCK5_HUMAN	1.0435	0.558675	1.08893	0.501564	1.04353	0.569149
ADCY1_HUMAN	-1.19938	ND	-1.21624	0.0810112	-1.01406	ND
ADCY9_HUMAN	-1.02685	0.802387	-1.18023	0.254854	-1.14937	0.139703
ADDA_HUMAN	1.35701	4.37849e-06	1.3265	0.000129545	-1.023	0.603417
ADDG_HUMAN	1.31231	1.52086e-05	1.26805	0.000532993	-1.0349	0.482482
ADH1A_HUMAN	-3.8773	3.78169e-10	-3.49279	4.24637e-06	1.11009	0.324028
ADH1B_HUMAN	-3.94297	2.37306e-09	-3.2804	1.71273e-05	1.20198	0.0309115
ADH1G_HUMAN	-3.31893	2.5665e-07	-3.02108	0.000207481	1.09859	0.274914
ADH4_HUMAN	-5.1304	1.14175e-10	-4.74473	1.33768e-06	1.08128	0.410364
ADH6_HUMAN	-4.14395	1.42951e-09	-3.61919	8.78303e-06	1.14499	0.0976814
ADH7_HUMAN	-1.68512	0.0349528	-1.81694	0.0993056	-1.07822	ND
ADHX_HUMAN	-1.93274	4.76534e-11	-1.78039	1.68167e-06	1.08558	0.0918725
ADIPO_HUMAN	2.80644	0.00120078	2.36315	0.0194648	-1.18759	0.543278
ADIRF_HUMAN	-1.02011	0.840686	1.00707	0.957908	1.02732	0.778534
ADK_HUMAN	-2.11909	8.8407e-08	-2.15166	5.59742e-05	-1.01537	0.807275
ADNP_HUMAN	1.07939	0.222242	1.08166	0.356233	1.00211	0.957491
ADPGK_HUMAN	1.00027	0.99743	1.03034	0.722343	1.03005	0.554404
ADPPT_HUMAN	-1.08345	0.110028	-1.07616	0.283179	1.00677	0.873433
ADPRH_HUMAN	1.07957	0.235817	-1.01485	0.827317	-1.0956	0.219155
ADRM1_HUMAN	0.995527	0.960722	-1.04253	0.724266	-1.03787	0.742006
ADRO_HUMAN	0.999598	0.990079	1.0733	0.22594	1.07373	0.320463
ADSV_HUMAN	2.21777	8.84326e-05	2.01063	0.00818484	-1.10302	0.533375
ADT1_HUMAN	-1.64778	3.50874e-07	-1.55097	0.00144508	1.06241	0.489965
ADT2_HUMAN	-1.62527	1.11924e-08	-1.52942	2.3147e-05	1.06267	0.324705
ADT3_HUMAN	-1.10574	0.341006	-1.13133	0.436808	-1.02315	0.796874
ADX_HUMAN	-1.41824	7.20657e-07	-1.18775	0.0281334	1.19405	0.0179288
AEBP1_HUMAN	1.76377	6.60267e-07	1.58651	1.01648e-08	-1.11173	0.205669
AEDO_HUMAN	1.24091	0.00522521	1.05875	0.65451	-1.17205	0.132024
AES_HUMAN	1.33721	0.0186087	1.37806	0.0647957	1.03055	0.846084
AF10_HUMAN	-1.02737	0.880274	-1.3864	0.211322	-1.34946	0.118578
AFAD_HUMAN	1.03815	0.180861	1.02601	0.368459	-1.01183	0.678584
AFAM_HUMAN	1.5188	5.3466e-10	1.50857	1.03709e-06	-1.00678	0.894798
AFAP1_HUMAN	1.70566	4.20096e-05	1.63909	0.000842268	-1.04061	0.733355
AFF4_HUMAN	2.28931	0.0743882	1.77988	ND	-1.28621	ND
AFG32_HUMAN	-1.1979	0.000222623	-1.11041	0.0405941	1.07879	0.142729
AFTIN_HUMAN	1.18384	0.06953	1.19888	0.214184	1.0127	0.819667
AGAL_HUMAN	1.41116	1.02176e-06	1.49518	9.8655e-05	1.05954	0.302509
AGAP3_HUMAN	1.19047	0.00294233	1.35755	0.000646513	1.14034	0.017661
AGFG1_HUMAN	1.2142	0.0188128	1.23331	0.0246082	1.01574	0.784956
AGFG2_HUMAN	-1.02413	0.798801	-1.07507	0.613785	-1.04974	0.278824
AGK_HUMAN	-1.09238	0.0284127	-1.06856	0.222442	1.02229	0.639562
AGM1_HUMAN	-1.25347	1.0303e-05	-1.17343	0.0422029	1.06821	0.24791
AGO1_HUMAN	1.02415	0.492353	-1.02963	0.542003	-1.05449	0.0430732
AGO2_HUMAN	1.081	0.151578	1.04961	0.33436	-1.02991	0.659034
AGO3_HUMAN	1.16114	0.00118317	1.15168	0.0231459	-1.00821	0.867099
AGR2_HUMAN	-1.0763	ND	1.02498	0.765315	1.10319	ND
AGRA2_HUMAN	1.37111	7.80585e-05	1.43646	0.00227072	1.04766	0.466024
AGRE2_HUMAN	1.61957	0.023731	1.84515	0.0102303	1.13928	0.494834
AGRF5_HUMAN	-1.05704	0.468603	-1.21718	0.0409815	-1.15149	0.112945
AGRIN_HUMAN	1.53456	9.18336e-07	1.41777	8.39527e-07	-1.08238	0.243851
AGRL2_HUMAN	1.01653	0.814558	1.15469	0.165739	1.13592	0.0829732
AGT2_HUMAN	-1.96572	1.05528e-12	-1.77687	5.19179e-07	1.10628	0.0813053
AHDC1_HUMAN	-1.28919	0.00654669	-1.2237	0.0733668	1.05352	0.438313
AHNK_HUMAN	1.4704	2.86922e-09	1.42882	1.70766e-07	-1.0291	0.472375
AHR_HUMAN	1.03722	0.424724	-1.01885	0.783727	-1.05677	0.078422
AHSA1_HUMAN	1.1499	0.19545	-1.07243	0.0582279	-1.23319	0.124909
AHSP_HUMAN	1.45413	0.0269892	1.29235	0.0891127	-1.12519	0.536428
AIDA_HUMAN	1.29646	0.000118975	1.28407	0.000351134	-1.00965	0.884073
AIF1_HUMAN	1.29512	0.0256615	1.04878	0.500373	-1.23488	0.121549
AIFM1_HUMAN	-1.31368	2.13599e-05	-1.14708	0.0341212	1.14524	0.0196544
AIFM2_HUMAN	1.06413	0.265752	1.04289	0.539702	-1.02037	0.728095
AIG1_HUMAN	-2.15238	0.00155737	-1.78156	0.052053	1.20814	0.107307
AIM1_HUMAN	1.27087	0.00911054	1.43163	0.0112749	1.1265	0.171871
AIMP1_HUMAN	1.07875	0.164191	1.06696	0.105243	-1.01104	0.851064
AIMP2_HUMAN	-1.05595	0.208637	-1.05995	0.344108	0.996229	0.918872
AINX_HUMAN	1.84071	5.46593e-07	1.7248	1.47606e-05	-1.0672	0.477386
AIP_HUMAN	-1.07737	0.0767949	-1.11163	0.0735312	-1.0318	0.521439
AK17A_HUMAN	1.20268	0.112521	1.07268	0.319805	-1.12119	0.302024
AK1A1_HUMAN	-1.66066	2.29564e-08	-1.62329	3.1764e-05	1.02302	0.486703
AK1BA_HUMAN	2.11201	2.60699e-06	2.53207	4.68216e-05	1.19889	0.167939
AK1BF_HUMAN	1.21452	0.249287	1.17356	0.136642	-1.0349	0.825953
AK1C1_HUMAN	-1.59012	7.7737e-06	-1.28843	0.0715993	1.23415	0.0878818
AK1C2_HUMAN	-1.68373	0.0106157	-1.59289	0.0884687	1.05703	0.602922
AK1C3_HUMAN	-1.56066	6.20673e-07	-1.39006	0.00578503	1.12273	0.274264
AK1C4_HUMAN	-2.17183	7.7376e-10	-2.04452	4.59135e-06	1.06227	0.140023
AK1D1_HUMAN	-2.81846	1.00166e-09	-2.68113	6.50331e-06	1.05122	0.432697
AKA10_HUMAN	-1.06738	0.267829	-1.07059	ND	0.997007	ND
AKA11_HUMAN	-1.36695	0.00107297	-1.29277	0.00777271	1.05738	ND
AKA12_HUMAN	-1.03065	0.616403	-1.05149	0.432717	-1.02022	0.795274
AKA7A_HUMAN	1.506	0.00235308	1.54202	0.0808079	1.02392	0.879847
AKA7G_HUMAN	1.01916	ND	-1.0863	0.469388	-1.10711	ND
AKAP1_HUMAN	-1.04774	0.588222	-1.0123	0.914278	1.035	0.475372
AKAP2_HUMAN	1.0775	0.205511	1.02455	0.719814	-1.05168	0.301074
AKAP8_HUMAN	1.23332	0.00243509	1.13508	0.165801	-1.08655	0.084498
AKAP9_HUMAN	-1.09413	0.0446295	-1.02591	0.661436	1.06649	0.0435833
AKIB1_HUMAN	1.17221	0.00845596	1.1361	0.20765	-1.03179	0.667423
AKIP_HUMAN	1.55857	0.0245367	1.55617	0.0112135	0.998458	0.996271
AKNA_HUMAN	-1.19981	0.0396776	-1.18448	0.111052	1.01294	0.860852
AKP13_HUMAN	1.02572	0.641429	1.05055	0.435241	1.02421	0.614267
AKP8L_HUMAN	1.13176	0.0981743	1.01399	0.811245	-1.11615	0.157971
AKT1_HUMAN	-1.14558	0.0505874	-1.21173	0.063268	-1.05774	0.36656
AKT2_HUMAN	-1.3376	4.25279e-05	-1.41838	1.19379e-06	-1.06039	0.458626
AKT3_HUMAN	1.61047	ND	1.3227	0.129424	-1.21756	ND
AKTIP_HUMAN	-1.27216	0.00734225	-1.26222	0.0521103	1.00787	0.882991
AKTS1_HUMAN	-1.12176	0.127399	-1.06279	0.340493	1.05548	ND
AL1A1_HUMAN	-1.87271	3.54437e-11	-1.80393	5.34959e-07	1.03813	0.468676
AL1A2_HUMAN	-2.55801	2.22182e-05	-2.29325	0.00462524	1.11545	0.549166
AL1A3_HUMAN	-1.01331	0.903403	1.08615	0.603425	1.10061	0.226021
AL1B1_HUMAN	-1.82527	0.000392821	-1.34211	0.101172	1.36	0.0214657
AL1L1_HUMAN	-3.059	3.18905e-07	-2.83673	0.000211399	1.07836	0.252525
AL1L2_HUMAN	1.37453	0.00143895	1.41995	0.00886475	1.03304	0.490596
AL3A1_HUMAN	-1.04477	0.713626	1.28555	0.125405	1.3431	0.000264844
AL3A2_HUMAN	-1.41719	5.64542e-06	-1.36382	0.00180846	1.03914	0.349885
AL3B1_HUMAN	1.12585	0.119544	1.11351	0.0770668	-1.01109	0.910912
AL4A1_HUMAN	-1.36972	2.6083e-06	-1.29262	0.00080205	1.05964	0.371439
AL5AP_HUMAN	1.63652	0.0082415	1.17591	0.0799867	-1.39171	0.090573
AL7A1_HUMAN	-2.0698	1.98315e-12	-1.83482	6.78096e-07	1.12806	0.031859
AL8A1_HUMAN	-2.13144	1.52175e-09	-2.08337	8.63867e-06	1.02307	0.706726
AL9A1_HUMAN	-1.69163	6.31866e-12	-1.57329	2.39728e-06	1.07522	0.151359
ALAT1_HUMAN	-1.80078	2.23055e-11	-1.60183	7.77321e-07	1.1242	0.01118
ALAT2_HUMAN	-1.04684	0.378393	1.06886	0.352764	1.11894	0.0838276
ALBU_HUMAN	3.65531	1.86594e-09	3.50056	3.41492e-06	-1.04421	0.71799
ALDH2_HUMAN	-2.6016	5.25725e-12	-2.29943	7.09206e-07	1.13141	0.116621
ALDOA_HUMAN	1.21696	0.000180843	1.23024	0.0122896	1.01091	0.848291
ALDOB_HUMAN	-2.35268	7.62535e-08	-2.12053	0.000128601	1.10948	0.1599
ALDOC_HUMAN	-1.42414	1.69741e-06	-1.34373	0.000502964	1.05984	0.193706
ALDR_HUMAN	1.3865	7.40157e-06	1.19519	0.0345348	-1.16007	0.0600661
ALG1_HUMAN	1.01344	0.786778	1.07702	0.378538	1.06273	0.351138
ALG11_HUMAN	-1.09661	0.422019	-1.06116	0.51145	1.03341	0.777144
ALG12_HUMAN	-1.41169	0.00155091	-1.60162	0.00893015	-1.13454	0.192431
ALG13_HUMAN	-1.04113	0.351502	1.00892	0.834767	1.05041	0.399831
ALG1L_HUMAN	-1.43666	0.0766823	-1.37396	0.271295	1.04563	ND
ALG2_HUMAN	-1.10093	0.243371	-1.06542	0.480181	1.03333	0.62982
ALG3_HUMAN	-1.15965	0.181839	-1.36927	0.0815315	-1.18076	0.0607403
ALG5_HUMAN	-1.23278	0.000401797	-1.18892	0.0236918	1.03688	0.188487
ALG6_HUMAN	1.10156	0.682745	1.27193	0.556257	1.15467	0.686489
ALG8_HUMAN	-1.09329	ND	-1.23844	ND	-1.13277	ND
ALG9_HUMAN	1.01076	0.87978	1.0261	0.76829	1.01517	0.834022
ALKB4_HUMAN	1.25832	0.468325	1.13788	ND	-1.10584	ND
ALKB5_HUMAN	-1.08452	0.503804	1.02489	0.879536	1.11151	0.534676
ALKB7_HUMAN	-1.04255	0.649889	1.30407	0.0973004	1.35956	0.023761
ALKMO_HUMAN	-1.26403	0.0199743	-1.3472	0.035937	-1.0658	0.255515
ALR_HUMAN	1.21531	0.0230865	1.32695	0.159213	1.09185	0.519421
ALS_HUMAN	-1.29427	0.00182095	-1.42165	0.00213984	-1.09841	0.165967
ALS2_HUMAN	-1.17977	0.317248	1.01505	0.954862	1.19753	0.228962
AMACR_HUMAN	-1.41641	1.0219e-05	-1.33377	0.000846266	1.06195	0.385084
AMBP_HUMAN	1.04386	0.55898	1.10931	0.242412	1.0627	0.35323
AMFR_HUMAN	1.19204	0.0257394	1.22946	0.0256507	1.03138	0.716349
AMOL1_HUMAN	-1.00956	ND	1.03041	0.887212	1.04026	ND
AMPB_HUMAN	-1.10293	0.0663447	-1.17477	0.0310656	-1.06514	0.123205
AMPD2_HUMAN	-1.1611	5.22183e-05	-1.17361	0.000466556	-1.01077	0.729152
AMPD3_HUMAN	1.14509	0.0507917	1.03019	0.705857	-1.11153	0.105988
AMPE_HUMAN	-1.05435	0.316736	-1.03362	0.447431	1.02006	0.77
AMPH_HUMAN	1.32645	0.00115646	1.33899	0.0374262	1.00945	0.900717
AMPL_HUMAN	-1.39236	3.68351e-06	-1.39038	0.000144628	1.00143	0.968494
AMPN_HUMAN	-1.40693	4.11518e-08	-1.43368	2.35055e-05	-1.01901	0.619576
AMRP_HUMAN	1.12395	0.0672251	1.22364	0.0123321	1.0887	0.133623
AN13A_HUMAN	1.16155	0.0164195	1.20105	0.0205589	1.03401	0.538856
AN32A_HUMAN	1.09978	0.0370602	1.0196	0.662971	-1.07864	0.161086
AN32B_HUMAN	-1.15222	0.0179509	-1.27362	0.00542213	-1.10536	0.0741797
AN32E_HUMAN	1.07235	0.125255	-1.07525	0.242723	-1.15305	0.00196384
ANAG_HUMAN	-1.36701	5.67134e-06	-1.27534	0.00498036	1.07188	0.23184
ANCHR_HUMAN	1.09239	0.252034	1.07066	0.499808	-1.0203	0.747679
ANDR_HUMAN	-2.02096	6.76396e-05	-1.71007	ND	1.1818	ND
ANFY1_HUMAN	-1.02003	0.576019	-1.02201	0.612676	0.998065	0.975825
ANGE1_HUMAN	-1.17845	0.0878397	-1.12481	0.302334	1.04769	0.711116
ANGE2_HUMAN	-1.27147	0.0207245	-1.06876	ND	1.18966	ND
ANGI_HUMAN	1.44497	3.13644e-06	1.49866	0.000111343	1.03715	0.503047
ANGL1_HUMAN	-1.26259	0.00780887	-1.03293	0.802088	1.22233	0.0615945
ANGL2_HUMAN	1.66235	5.04565e-05	1.59335	0.00220759	-1.04331	0.718701
ANGL3_HUMAN	-1.13481	0.0453167	-1.05656	0.529926	1.07406	0.228834
ANGL4_HUMAN	1.14083	0.00378633	1.21925	0.00272704	1.06874	0.222074
ANGL6_HUMAN	1.20354	0.0327457	1.39333	0.00146202	1.15769	0.122493
ANGL8_HUMAN	1.94076	1.30484e-05	2.20755	0.000801996	1.13747	0.373264
ANGT_HUMAN	-1.01204	0.878986	-1.08305	0.287144	-1.07016	0.442897
ANK1_HUMAN	1.48976	0.000203187	1.67039	2.12064e-05	1.12125	0.235337
ANK2_HUMAN	1.17638	0.0042638	1.16259	0.0393461	-1.01186	0.796948
ANK3_HUMAN	1.29579	6.03449e-06	1.25384	5.64782e-05	-1.03346	0.423535
ANKH1_HUMAN	1.01196	0.736158	1.0286	0.570781	1.01645	0.682598
ANKL2_HUMAN	1.72796	0.000665992	1.96438	0.00401226	1.13682	0.439763
ANKY2_HUMAN	-1.05691	0.35473	-1.11334	0.178939	-1.0534	0.352432
ANKZ1_HUMAN	1.21294	0.0278137	1.26347	0.116221	1.04165	0.676917
ANM1_HUMAN	1.01845	0.700748	-1.04195	0.465201	-1.06117	0.292949
ANM3_HUMAN	1.18491	0.226062	1.26486	0.0916485	1.06747	0.592105
ANM5_HUMAN	-1.25374	6.28837e-07	-1.33987	1.7671e-05	-1.0687	0.0729712
ANO1_HUMAN	-1.05984	0.429065	-1.06735	0.497358	-1.00709	0.884778
ANO10_HUMAN	1.03571	0.642616	-1.00165	0.980971	-1.03742	0.606944
ANO6_HUMAN	1.12529	0.00437608	1.09972	0.0379881	-1.02325	0.532003
ANPRB_HUMAN	1.30732	0.085115	1.42851	0.0434715	1.0927	0.444455
ANPRC_HUMAN	1.18283	0.0474129	1.15933	0.0708276	-1.02027	0.828925
ANR11_HUMAN	1.12047	0.420755	-1.12817	0.460524	-1.26409	0.150701
ANR12_HUMAN	1.27458	0.523686	1.98886	0.104878	1.5604	0.0528949
ANR16_HUMAN	ND	ND	1.10015	0.59491	ND	ND
ANR17_HUMAN	1.29992	1.81111e-05	1.2988	0.00215448	0.999135	0.996298
ANR28_HUMAN	1.08361	0.0299942	1.04184	0.223515	-1.04009	0.289065
ANR44_HUMAN	1.31122	2.78582e-08	1.13785	0.0214825	-1.15237	0.00391752
ANR50_HUMAN	2.33026	0.0179227	1.64612	0.00432912	-1.4156	0.149025
ANR54_HUMAN	1.07783	0.503825	1.13132	0.458037	1.04963	0.61306
ANS1A_HUMAN	1.09889	0.0201539	1.09829	0.0507338	0.999458	0.997846
ANT3_HUMAN	1.33967	0.000157365	1.45691	0.000394296	1.08752	0.290584
ANTR1_HUMAN	-1.02475	0.920871	-1.23549	0.53662	-1.20565	0.134562
ANTR2_HUMAN	-1.01007	0.944828	-1.19653	0.417872	-1.1846	0.363924
ANX11_HUMAN	1.13425	0.0699101	1.04487	0.602236	-1.08554	0.167214
ANX13_HUMAN	1.6749	0.000108205	1.64453	3.5124e-05	-1.01847	0.861502
ANXA1_HUMAN	1.93362	1.05166e-07	1.89252	2.28089e-05	-1.02171	0.826387
ANXA2_HUMAN	1.97659	1.45197e-13	1.97365	3.37515e-08	0.998511	0.984307
ANXA3_HUMAN	1.85762	0.000218963	1.66528	1.54025e-07	-1.11551	0.43001
ANXA4_HUMAN	1.37219	0.000820192	1.20722	0.0169788	-1.13665	0.192936
ANXA5_HUMAN	1.65175	3.68676e-08	1.57144	5.37405e-06	-1.0511	0.450131
ANXA6_HUMAN	-1.13841	0.0530326	-1.11244	0.19862	1.02335	0.617375
ANXA7_HUMAN	-1.01683	0.57386	1.00837	0.839796	1.02535	0.352951
ANXA8_HUMAN	1.61971	0.000143877	1.45952	0.00151557	-1.10975	0.310376
ANXA9_HUMAN	1.07993	0.274068	1.10679	0.382124	1.02487	0.71527
AOAH_HUMAN	1.25173	0.0934613	1.23582	0.0084038	-1.01288	0.910799
AOC2_HUMAN	1.15619	0.186106	1.11646	0.444386	-1.03559	0.627292
AOC3_HUMAN	1.12438	0.0191326	1.26195	0.0088245	1.12235	0.0654543
AOFA_HUMAN	-1.99302	3.89416e-13	-1.7901	1.63416e-07	1.11335	0.112408
AOFB_HUMAN	-1.36709	3.37599e-10	-1.21768	6.38602e-05	1.1227	0.0146695
AOXA_HUMAN	-2.55948	6.55654e-13	-2.45862	4.65006e-08	1.04102	0.486045
AP180_HUMAN	-1.22045	0.0536712	-1.46099	0.00132396	-1.19709	0.234284
AP1B1_HUMAN	-1.09158	0.00780544	-1.12833	0.00328785	-1.03367	0.268778
AP1G1_HUMAN	-1.28314	4.00535e-05	-1.26809	0.00381556	1.01187	0.659061
AP1G2_HUMAN	1.00479	0.949999	1.1618	0.169234	1.15626	0.111595
AP1M1_HUMAN	-1.05647	0.104372	-1.09898	0.0070634	-1.04024	0.327374
AP1S1_HUMAN	-1.19643	0.0169605	-1.19856	0.0896923	0.998227	0.987121
AP1S2_HUMAN	-1.07459	0.336489	1.00442	0.973881	1.07935	0.111653
AP2A1_HUMAN	1.07819	0.0139504	1.045	0.0930118	-1.03177	0.363285
AP2A2_HUMAN	-1.26684	2.91612e-07	-1.25667	0.000189736	1.00809	0.707351
AP2B1_HUMAN	1.02944	0.387826	1.02747	0.537099	0.998093	0.970724
AP2M1_HUMAN	1.20617	0.00920037	1.28914	0.124957	1.06879	0.57836
AP2S1_HUMAN	1.0011	0.987305	-1.10055	0.205849	-1.10176	0.272248
AP3B1_HUMAN	1.06835	0.0636485	1.05266	0.210118	-1.01491	0.660736
AP3D1_HUMAN	1.00433	0.885858	-1.01542	0.792903	-1.01982	0.658396
AP3M1_HUMAN	-1.05684	0.362284	-1.18689	0.0267532	-1.12305	0.119834
AP3S1_HUMAN	1.28222	0.00585788	1.07526	0.502048	-1.19248	0.0565741
AP4A_HUMAN	-1.10772	0.188211	-1.10513	0.332227	1.00234	0.97516
AP4B1_HUMAN	-1.10406	0.274677	-1.1535	0.103011	-1.04478	0.701323
AP4E1_HUMAN	1.15092	0.241992	1.13374	0.295879	-1.01515	0.849987
AP4M1_HUMAN	1.44961	0.000833435	1.51621	0.00220509	1.04595	0.695958
AP4S1_HUMAN	-1.12469	0.177773	1.13455	0.0901196	1.27602	ND
AP5B1_HUMAN	-1.28695	0.00339169	-1.089	0.523131	1.18178	0.105496
AP5M1_HUMAN	-1.76616	0.0487785	ND	ND	ND	ND
AP5Z1_HUMAN	-1.24186	0.0850327	ND	ND	ND	ND
APAF_HUMAN	1.10196	0.0905561	1.15823	0.131733	1.05106	0.518843
APBA1_HUMAN	-1.08141	0.200865	-1.14951	0.0935288	-1.06297	0.224285
APBB2_HUMAN	1.35945	0.000178381	1.36443	0.0207441	1.00366	0.94905
APC1_HUMAN	1.32149	0.00888596	1.26306	0.0426015	-1.04627	0.720475
APC16_HUMAN	-1.00564	0.93029	1.01631	0.865773	1.02204	0.695881
APC4_HUMAN	1.03928	0.662826	-1.0115	0.923675	-1.05123	0.539897
APC5_HUMAN	-1.33266	0.0656807	-1.22573	0.14656	1.08724	0.510024
APC7_HUMAN	1.00257	0.954157	-1.15065	0.0200554	-1.1536	0.00470507
APEX1_HUMAN	1.12789	0.000934135	-1.00013	0.972564	-1.12804	0.000458176
API5_HUMAN	1.00437	0.943211	1.09694	0.33907	1.09217	0.323253
APLP2_HUMAN	1.18802	0.156286	1.09328	0.116688	-1.08666	0.47698
APMAP_HUMAN	-1.17093	0.028905	-1.09254	0.388494	1.07175	0.248473
APOA_HUMAN	-1.65582	8.74132e-05	-1.60926	0.00551578	1.02893	0.750471
APOA1_HUMAN	1.96547	0.000702112	1.75322	0.00019224	-1.12106	0.499164
APOA2_HUMAN	1.94023	0.00177452	1.89976	0.000241819	-1.0213	0.910187
APOA4_HUMAN	1.68288	3.53409e-06	1.69534	1.31365e-06	1.0074	0.920461
APOA5_HUMAN	1.15591	0.390242	1.48292	0.0278313	1.2829	0.0787754
APOB_HUMAN	1.16962	0.0319406	1.16962	0.0137733	1	0.994085
APOBR_HUMAN	1.53123	0.000439061	1.4183	0.000917782	-1.07962	0.438285
APOC1_HUMAN	1.28521	0.0355106	1.36871	0.14306	1.06497	0.722583
APOC2_HUMAN	-1.0577	0.29961	-1.00155	0.980735	1.05606	0.467059
APOC3_HUMAN	-1.27098	0.026657	-1.18206	0.222785	1.07523	0.229983
APOC4_HUMAN	1.15129	0.348931	-1.09132	0.617166	-1.25643	ND
APOD_HUMAN	1.13228	0.0983411	1.42838	0.000418832	1.26151	0.00830259
APOE_HUMAN	1.49457	1.64019e-06	1.51202	5.46319e-07	1.01167	0.840565
APOF_HUMAN	-1.25311	0.0840771	-1.44003	0.0004473	-1.14917	0.48443
APOH_HUMAN	1.41227	2.17996e-06	1.47409	0.000507208	1.04378	0.587739
APOL1_HUMAN	1.17164	0.213666	1.01694	0.840407	-1.15213	0.343557
APOL2_HUMAN	1.15173	0.118119	1.18992	0.0273925	1.03315	0.734905
APOL3_HUMAN	1.20498	0.0285458	1.23913	0.0600272	1.02834	0.777733
APOL6_HUMAN	-1.07921	0.279347	-1.0694	0.466054	1.00918	0.879299
APOM_HUMAN	1.38223	1.28716e-08	1.34947	1.57209e-06	-1.02427	0.469918
APT_HUMAN	-1.30275	7.76212e-07	-1.23718	0.000700346	1.053	0.178884
AQP1_HUMAN	1.39137	0.0412193	1.25234	0.360791	-1.11102	0.492525
AQP9_HUMAN	-1.92688	0.00412841	-1.80072	0.21133	1.07006	ND
AQR_HUMAN	1.13237	0.0171976	1.12441	0.0404262	-1.00708	0.8995
AR2BP_HUMAN	1.45815	0.00187143	1.17563	0.202103	-1.24031	0.0547088
AR6P1_HUMAN	-1.40109	3.31438e-06	-1.35279	0.00107575	1.0357	0.269739
AR6P4_HUMAN	1.23654	0.00501442	1.30805	0.00953936	1.05783	0.276642
ARAF_HUMAN	-1.09668	0.0786667	-1.13677	0.0212555	-1.03655	0.574071
ARAP1_HUMAN	1.16299	0.00669634	1.12475	0.0760033	-1.034	0.417107
ARAP3_HUMAN	-1.15605	ND	-1.48453	0.0552182	-1.28414	ND
ARBK1_HUMAN	1.04043	0.35456	-1.01604	0.683581	-1.05712	0.260168
ARC1A_HUMAN	-1.44249	7.72446e-08	-1.49995	1.92132e-05	-1.03983	0.172142
ARC1B_HUMAN	1.35673	3.57591e-07	1.18657	0.00478204	-1.1434	0.00241631
ARF1_HUMAN	-1.33577	3.66863e-06	-1.4428	1.34945e-05	-1.08012	0.220994
ARF3_HUMAN	-2.11059	7.81224e-09	-1.99218	1.40632e-05	1.05944	0.384991
ARF4_HUMAN	-1.37476	0.00591447	-1.48539	0.00681037	-1.08047	0.484477
ARF5_HUMAN	-1.1177	0.0339077	-1.13508	0.075186	-1.01555	0.745719
ARF6_HUMAN	-1.65061	1.4103e-09	-1.64571	2.21658e-06	1.00297	0.949412
ARFG1_HUMAN	1.03794	0.574532	1.22705	0.0563794	1.1822	0.0944292
ARFG2_HUMAN	-1.04608	0.184249	1.00436	0.92245	1.05065	0.130271
ARFG3_HUMAN	-1.12512	0.00514757	-1.16825	0.0137654	-1.03833	0.148124
ARFP1_HUMAN	1.03401	0.665207	1.01903	0.866445	-1.01469	0.719514
ARFP2_HUMAN	1.01448	0.909306	-1.04001	0.627249	-1.05507	0.727408
ARFRP_HUMAN	-1.29314	ND	-1.19553	0.103178	1.08164	ND
ARG35_HUMAN	2.27638	3.54048e-10	2.17397	1.21398e-05	-1.0471	0.525209
ARGAL_HUMAN	-1.27518	2.58248e-05	-1.24715	0.00168996	1.02248	0.534858
ARGI1_HUMAN	-2.30795	9.12975e-14	-2.10328	1.69329e-09	1.09731	0.153198
ARGL1_HUMAN	1.14994	0.169711	1.11955	0.334618	-1.02715	0.773153
ARH_HUMAN	-1.16004	0.0295426	-1.17268	0.0843431	-1.01089	0.821087
ARH37_HUMAN	1.07006	0.436552	1.00558	0.966878	-1.06412	0.542306
ARH40_HUMAN	1.176	0.0216782	1.15063	0.0135448	-1.02205	0.741592
ARHG1_HUMAN	1.11559	0.00420227	1.05372	0.193995	-1.05871	0.0956852
ARHG2_HUMAN	1.24196	0.000122619	1.21326	0.00962596	-1.02366	0.499324
ARHG5_HUMAN	1.88284	5.03933e-06	1.80722	2.61619e-05	-1.04185	0.681668
ARHG6_HUMAN	1.45244	1.11183e-08	1.3254	7.34679e-06	-1.09585	0.0772816
ARHG7_HUMAN	-1.05204	0.224387	-1.1374	0.0319779	-1.08114	0.0283086
ARHGA_HUMAN	-1.25071	0.0504692	-1.32052	0.0143519	-1.05582	0.65435
ARHGB_HUMAN	-1.07954	0.187301	-1.08946	0.244332	-1.0092	0.896344
ARHGC_HUMAN	-1.14723	0.000826463	-1.10694	0.0467345	1.0364	0.152574
ARHGG_HUMAN	1.15114	0.0202981	1.19645	0.00967277	1.03937	0.522941
ARHGH_HUMAN	1.23356	0.000601811	1.2357	0.0190977	1.00173	0.972264
ARHGI_HUMAN	-1.32348	0.00027826	-1.26162	0.00727144	1.04904	0.467094
ARHL2_HUMAN	-1.11305	0.0169802	-1.19582	0.0106686	-1.07437	0.086255
ARI1_HUMAN	-1.10653	0.118912	-1.21129	0.0471921	-1.09467	0.142112
ARI1A_HUMAN	1.40154	0.00180439	1.4339	0.00767843	1.02309	0.815761
ARI1B_HUMAN	-1.15034	0.00857717	-1.08028	0.209244	1.06485	0.264573
ARI2_HUMAN	1.12562	0.0875849	1.0835	0.292382	-1.03887	0.523175
ARI3A_HUMAN	1.3186	0.000407412	1.244	0.0100008	-1.05997	0.369175
ARI4A_HUMAN	1.12257	0.523581	1.19456	ND	1.06412	ND
ARID2_HUMAN	3.41303	0.00063513	3.18444	3.01182e-05	-1.07178	0.718563
ARK72_HUMAN	-1.38068	4.44894e-08	-1.22169	0.00347213	1.13014	0.0121907
ARK73_HUMAN	-1.98736	9.2643e-09	-1.73224	9.4109e-05	1.14728	0.0482177
ARL1_HUMAN	-1.43228	0.000188098	-1.46831	0.000373755	-1.02516	0.798486
ARL15_HUMAN	1.07262	0.087798	1.0314	0.558344	-1.03997	0.408277
ARL2_HUMAN	1.45845	0.000689742	1.31665	0.00104601	-1.1077	0.34146
ARL3_HUMAN	-1.04547	0.402471	-1.04594	0.515169	0.999555	0.997275
ARL6_HUMAN	0.996698	0.991538	1.02912	ND	1.03253	ND
ARL8A_HUMAN	-1.08121	0.262903	-1.17401	0.111714	-1.08583	0.0553557
ARL8B_HUMAN	1.23604	0.00126914	1.18009	0.0184179	-1.04741	0.359258
ARLY_HUMAN	-1.83097	2.29035e-13	-1.63384	2.9994e-07	1.12066	0.0976291
ARM10_HUMAN	-1.09087	0.0836189	-1.07651	0.339165	1.01334	0.747155
ARMC1_HUMAN	-1.0713	0.389375	-1.10371	0.0617686	-1.03026	0.776669
ARMC6_HUMAN	-1.05228	0.170198	1.00635	0.916588	1.05897	0.113218
ARMC7_HUMAN	-1.03778	0.783805	-1.04313	0.685419	-1.00516	ND
ARMC8_HUMAN	1.1265	0.184873	1.14503	0.0751748	1.01645	0.867427
ARMT1_HUMAN	-1.42571	3.95213e-06	-1.46269	0.000170884	-1.02593	0.680017
ARMX2_HUMAN	1.86544	0.0011781	2.25078	0.077019	1.20657	0.511082
ARMX3_HUMAN	-1.16129	0.00409701	-1.05553	0.460389	1.10019	0.0561105
ARNT2_HUMAN	1.61761	ND	ND	ND	ND	ND
ARP10_HUMAN	1.1731	0.000891506	1.08585	0.178376	-1.08035	0.0778514
ARP19_HUMAN	1.40006	0.000116211	1.32712	0.000119651	-1.05496	0.496426
ARP2_HUMAN	1.03453	0.299494	1.03715	0.279959	1.00253	0.935856
ARP3_HUMAN	1.33739	1.25222e-05	1.22461	0.00050297	-1.09209	0.104915
ARP3B_HUMAN	1.09787	0.0659442	1.13425	0.0488407	1.03313	0.457694
ARP5_HUMAN	-1.10879	0.481171	1.26359	0.427568	1.40106	0.0176269
ARP5L_HUMAN	-1.22936	0.00252367	-1.32119	0.00471621	-1.0747	0.27575
ARP8_HUMAN	1.31138	0.000216261	1.22901	0.0648501	-1.06702	0.423207
ARPC2_HUMAN	1.1998	0.00290095	1.09336	0.0350345	-1.09735	0.155487
ARPC3_HUMAN	1.29706	0.00360066	1.4234	0.000286168	1.0974	0.277022
ARPC4_HUMAN	1.1009	0.134932	1.2135	0.230889	1.10227	0.462485
ARPC5_HUMAN	1.34295	2.02333e-06	1.33164	0.000399837	-1.00849	0.784998
ARPIN_HUMAN	1.33613	1.3016e-05	1.31079	0.000721154	-1.01933	0.713383
ARRB1_HUMAN	1.10961	0.0950434	1.15535	0.0201748	1.04122	0.481615
ARRB2_HUMAN	1.37766	4.41287e-05	1.30861	2.78893e-05	-1.05277	0.460461
ARRC_HUMAN	-1.07909	0.601925	-1.07423	0.729681	1.00452	0.977185
ARRD1_HUMAN	1.1031	0.450497	-1.17407	0.17425	-1.29511	0.0658059
ARSA_HUMAN	1.05458	0.417488	1.11073	0.205575	1.05324	0.370097
ARSB_HUMAN	1.05292	0.453514	1.09453	0.343673	1.03951	0.462999
ARSD_HUMAN	-1.07705	0.43058	-1.10435	0.279165	-1.02534	0.813627
ARSE_HUMAN	-1.28989	0.00221691	-1.1933	0.0890902	1.08094	0.0733701
ARVC_HUMAN	-1.05634	0.483319	1.06965	0.471271	1.12991	0.0619376
ARY1_HUMAN	-1.19473	0.0300203	-1.28235	0.0349288	-1.07334	0.21098
ARY2_HUMAN	-1.06746	0.570928	1.13939	0.525447	1.21625	0.192505
AS3MT_HUMAN	-1.2039	0.0138878	-1.07831	0.449463	1.11647	0.27051
ASAH1_HUMAN	1.19113	0.0285821	1.19044	0.208158	0.999416	0.999736
ASAP1_HUMAN	1.3687	1.2339e-06	1.38299	1.38007e-05	1.01044	0.835618
ASAP2_HUMAN	1.18008	0.152136	1.1498	0.407969	-1.02633	ND
ASAP3_HUMAN	-1.23831	0.221683	-1.48287	ND	-1.1975	ND
ASB9_HUMAN	-1.25011	0.0949329	-1.33461	0.0709759	-1.06759	0.432925
ASC_HUMAN	1.15202	0.080098	1.00306	0.944506	-1.1485	0.145352
ASCC1_HUMAN	-1.01738	0.783704	-1.09705	0.360138	-1.0783	0.244008
ASCC2_HUMAN	1.20332	2.37429e-05	1.22299	0.00308466	1.01635	0.739662
ASCC3_HUMAN	1.09017	0.0662936	1.0466	0.329094	-1.04163	0.357814
ASGL1_HUMAN	1.14644	0.00850583	1.15684	0.10259	1.00908	0.85113
ASGR1_HUMAN	-1.62192	2.91507e-10	-1.58259	4.79322e-06	1.02485	0.614386
ASGR2_HUMAN	-1.58699	6.81573e-06	-1.45006	0.00285825	1.09443	0.155455
ASH1L_HUMAN	-1.5103	ND	1.01042	0.97883	1.52603	ND
ASH2L_HUMAN	1.09201	0.130946	1.15277	0.0327257	1.05564	0.355195
ASHWN_HUMAN	1.45009	0.000572938	1.62576	0.0623615	1.12114	0.482124
ASM_HUMAN	-1.02292	0.746686	1.05023	0.59542	1.07431	0.147965
ASM3A_HUMAN	1.05554	0.605586	1.12805	0.391791	1.0687	0.175356
ASML_HUMAN	-1.36813	2.1026e-07	-1.36514	5.66738e-05	1.00219	0.923346
ASNA_HUMAN	1.02523	0.681145	1.02002	0.812821	-1.00511	0.898448
ASNS_HUMAN	-1.40305	0.176472	-1.57499	0.167805	-1.12254	0.456159
ASPC1_HUMAN	-1.04368	0.266158	-1.09673	0.0995157	-1.05084	0.33308
ASPD_HUMAN	-1.29586	0.000293629	-1.25255	0.0160617	1.03458	0.572814
ASPG_HUMAN	1.30238	0.000671745	1.29385	0.00575382	-1.00659	0.92393
ASPH_HUMAN	1.16652	0.000473469	1.1683	0.000590665	1.00153	0.95414
ASPN_HUMAN	1.74228	5.08308e-05	1.70224	6.03621e-06	-1.02352	0.828152
ASPP1_HUMAN	1.33142	0.0108486	1.39589	0.0678945	1.04842	0.676926
ASPP2_HUMAN	1.20569	0.196149	1.36082	0.269915	1.12867	0.562256
ASSY_HUMAN	-2.37963	5.98548e-11	-2.12211	2.02985e-06	1.12135	0.145318
ASTER_HUMAN	1.15039	0.194367	-1.14836	0.340372	-1.32106	ND
ASUN_HUMAN	-1.0806	0.12283	-1.01513	0.843763	1.0645	0.282178
AT11A_HUMAN	1.60086	4.23094e-06	1.43213	6.8148e-06	-1.11782	0.0706839
AT11B_HUMAN	-1.12266	0.18544	-1.15564	0.0809299	-1.02938	0.774687
AT11C_HUMAN	-1.73819	2.06695e-08	-1.68454	2.00245e-05	1.03185	0.506168
AT12A_HUMAN	-1.01346	0.748182	1.0104	0.851718	1.024	0.546484
AT131_HUMAN	1.06313	0.175005	1.0675	0.212125	1.00411	0.912356
AT133_HUMAN	-1.06985	0.161446	-1.07533	0.252923	-1.00512	0.922576
AT1A1_HUMAN	-1.09219	0.00448131	-1.09456	0.0118999	0.997839	0.957505
AT1B1_HUMAN	-1.29998	7.28423e-08	-1.35851	0.000138683	-1.04502	0.445554
AT1B3_HUMAN	1.40962	5.38424e-06	1.34075	0.0023159	-1.05137	0.391773
AT2A1_HUMAN	-1.26216	4.67412e-06	-1.35936	0.000290896	-1.07701	0.0794357
AT2A2_HUMAN	-1.12448	0.0252139	-1.12421	0.0416182	1.00025	0.989407
AT2A3_HUMAN	1.3534	0.00288756	1.33791	0.0300041	-1.01158	0.835946
AT2B1_HUMAN	1.19452	0.00276667	1.19211	0.0234	0.997989	0.958976
AT2B2_HUMAN	1.01668	0.805201	1.03596	0.547399	1.01897	0.793137
AT2B4_HUMAN	-1.14843	0.0225994	-1.14694	0.0974076	1.0013	0.970948
AT2C1_HUMAN	1.16397	0.0103935	1.14892	0.0202842	-1.0131	0.823161
AT2L1_HUMAN	-2.22705	3.77903e-07	-2.08507	0.000362136	1.06809	0.533083
AT2L2_HUMAN	-1.31553	5.01015e-07	-1.30353	3.83822e-06	1.0092	0.817186
AT5EL_HUMAN	-1.09159	0.444716	1.09534	0.597547	1.19566	0.149351
AT5F1_HUMAN	-1.24467	3.91145e-06	-1.11042	0.0708113	1.1209	0.0148341
AT5L2_HUMAN	-1.82136	3.37098e-07	-1.71322	0.00381685	1.06312	0.220261
AT5SL_HUMAN	1.07151	0.0792109	1.19767	0.10533	1.11774	0.208156
AT8B2_HUMAN	1.11529	0.292477	1.00403	0.964082	-1.11081	0.156288
ATAD1_HUMAN	-1.101	0.0190211	-1.16266	0.00386315	-1.05601	0.178837
ATAD2_HUMAN	-1.29086	0.222749	-1.40808	0.274026	-1.0908	0.638902
ATD3A_HUMAN	-1.20611	0.000185502	-1.13463	0.082587	1.063	0.311203
ATD3B_HUMAN	-1.21642	0.2199	-1.32518	0.183319	-1.08941	0.597127
ATE1_HUMAN	1.06202	0.134429	1.10246	0.0612796	1.03808	0.261788
ATF1_HUMAN	1.28341	2.1744e-06	1.18889	0.000965232	-1.0795	0.0659856
ATF7_HUMAN	1.2426	0.0118435	1.13462	0.233567	-1.09518	0.196507
ATG12_HUMAN	-1.17498	6.53579e-06	-1.13724	0.00321118	1.03319	0.219938
ATG2A_HUMAN	-1.20548	0.00888408	-1.30583	0.00990081	-1.08325	0.248219
ATG2B_HUMAN	-1.56097	5.5429e-06	-1.61702	0.000132998	-1.03591	0.688109
ATG3_HUMAN	1.10758	0.0982584	1.17957	0.0888296	1.06499	0.147139
ATG4B_HUMAN	-1.44622	ND	-1.59473	0.17735	-1.10269	ND
ATG5_HUMAN	1.15057	0.117047	1.04508	0.590023	-1.10094	0.380921
ATG7_HUMAN	1.1481	0.000795305	1.06065	0.153342	-1.08245	0.0296225
ATG9A_HUMAN	1.20796	0.147673	1.10978	0.690892	-1.08847	0.417561
ATGA1_HUMAN	-1.03113	0.631653	-1.10863	0.259062	-1.07516	0.414355
ATIF1_HUMAN	1.24162	0.0537848	1.47843	0.0133266	1.19073	0.115444
ATL1_HUMAN	1.29168	0.000899514	1.40959	0.00240531	1.09129	0.202427
ATL2_HUMAN	1.49553	0.000212193	1.35787	0.00251587	-1.10138	0.304589
ATL3_HUMAN	1.51544	0.0269898	1.55919	0.0208439	1.02887	0.87738
ATL4_HUMAN	1.48481	9.53808e-06	1.41258	0.00617924	-1.05113	0.547272
ATL5_HUMAN	1.17335	0.601359	1.87061	0.00392625	1.59425	0.0920632
ATLA1_HUMAN	1.16952	0.0614323	1.03534	ND	-1.1296	ND
ATLA2_HUMAN	-1.14356	0.000724566	-1.06465	0.15777	1.07411	0.13119
ATLA3_HUMAN	1.05204	0.199634	1.09418	0.106749	1.04005	0.328445
ATM_HUMAN	1.22844	0.000221417	1.17344	0.00503986	-1.04687	0.352378
ATNG_HUMAN	2.0268	1.33562e-05	1.6933	0.000162731	-1.19696	0.137561
ATOX1_HUMAN	1.26698	0.0637344	1.33131	0.0396136	1.05077	0.702669
ATP5E_HUMAN	2.89395	0.0660647	3.60087	0.0692213	1.24427	0.665588
ATP5H_HUMAN	-1.33012	4.57772e-07	-1.12327	0.0728828	1.18414	0.000476437
ATP5I_HUMAN	-1.26897	1.67107e-06	-1.0625	0.478025	1.19432	0.0313336
ATP5J_HUMAN	-1.43026	4.59744e-08	-1.23204	0.0383435	1.16088	0.112385
ATP5L_HUMAN	-1.32028	2.51685e-05	-1.20891	0.0335297	1.09212	0.216116
ATP5S_HUMAN	-1.22296	0.00251673	-1.0686	0.415954	1.14445	0.0138104
ATP6_HUMAN	-1.82379	2.68641e-07	-1.55474	0.000418281	1.17305	0.108861
ATP7B_HUMAN	-1.44421	0.0668278	-1.67136	0.00394138	-1.15729	ND
ATP8_HUMAN	-1.12615	0.0318805	-1.03085	0.678603	1.09245	0.0933046
ATP9A_HUMAN	-1.22032	0.00438976	-1.13037	0.206946	1.07958	0.256271
ATPA_HUMAN	-1.17016	0.0517185	-1.03052	0.717438	1.1355	0.100699
ATPB_HUMAN	-1.34208	3.96929e-06	-1.21474	0.00396693	1.10483	0.112379
ATPD_HUMAN	-1.27355	7.37299e-06	-1.21764	0.00247577	1.04592	0.394904
ATPF1_HUMAN	-1.32457	9.98128e-07	-1.24068	0.00050913	1.06762	0.28826
ATPF2_HUMAN	-1.18761	0.00549597	-1.09985	0.193513	1.07979	0.0546307
ATPG_HUMAN	-1.25248	0.00134261	-1.12141	0.192515	1.11687	0.139368
ATPK_HUMAN	-1.82939	1.71776e-10	-1.72162	9.03223e-06	1.06259	0.433838
ATPO_HUMAN	-1.09925	0.146349	1.00109	0.982285	1.10045	0.13197
ATR_HUMAN	-1.39803	0.00590776	-1.38735	0.126821	1.0077	ND
ATRAP_HUMAN	1.18398	0.0042546	1.16746	0.0664367	-1.01415	0.834511
ATRN_HUMAN	1.43288	0.0217667	1.23723	0.0299304	-1.15813	0.378655
ATRN1_HUMAN	1.41164	0.0300921	1.25508	0.0917356	-1.12474	0.391976
ATRX_HUMAN	1.10768	0.11363	1.0314	0.434789	-1.07396	0.363008
ATS13_HUMAN	1.09957	0.359966	-1.02788	0.81068	-1.13023	0.175158
ATS2_HUMAN	1.1993	0.241108	1.03587	0.875945	-1.15777	0.378573
ATTY_HUMAN	-1.89283	0.00188638	-1.66299	0.056234	1.13821	0.115063
ATX10_HUMAN	1.00881	0.800053	-1.05135	0.383665	-1.06061	0.0507214
ATX2_HUMAN	-1.04722	0.257289	-1.11169	0.0575461	-1.06157	0.283299
ATX2L_HUMAN	1.12798	0.00158478	1.08467	0.0893224	-1.03993	0.18954
AUHM_HUMAN	-1.10751	0.103681	-1.01249	0.827582	1.09385	0.170044
AUP1_HUMAN	-1.05582	0.352286	-1.17178	0.019764	-1.10983	0.108057
AVEN_HUMAN	1.50795	0.000561248	1.32415	0.0657827	-1.13881	0.353475
AVIL_HUMAN	-2.27154	0.00119739	-1.94445	0.0434814	1.16822	0.118091
B2CL1_HUMAN	1.0818	0.218816	1.1268	0.106297	1.04159	0.431892
B2L13_HUMAN	-1.40405	1.44722e-07	-1.52128	6.94925e-05	-1.08349	0.307627
B2MG_HUMAN	1.42567	0.00232246	1.46265	0.0104507	1.02594	0.824808
B3A2_HUMAN	1.36341	0.133026	1.28443	0.14777	-1.06149	0.714786
B3AT_HUMAN	1.70995	0.00243807	1.9822	0.000238769	1.15921	0.365019
B3GA3_HUMAN	-1.03716	0.689464	-1.13506	0.254322	-1.09439	0.438406
B3GLT_HUMAN	-1.14924	0.159537	-1.15773	0.247866	-1.00739	0.935152
B4GA1_HUMAN	1.59978	5.51414e-05	1.62206	0.0026699	1.01393	0.874885
B4GT1_HUMAN	-1.10886	0.109574	-1.05238	0.531281	1.05367	0.536277
B4GT4_HUMAN	1.29773	0.00649379	1.26241	0.0605023	-1.02797	0.692576
B4GT7_HUMAN	-1.22085	0.048568	-1.09802	0.360437	1.11187	0.082047
BAAT_HUMAN	-1.23287	0.0178324	-1.01716	0.85391	1.21208	0.0153369
BABA1_HUMAN	1.17983	0.00833352	1.1464	0.118184	-1.02916	0.371986
BACD3_HUMAN	1.40913	0.00704968	1.35995	0.0149615	-1.03616	0.696645
BACH_HUMAN	1.07412	0.131956	1.06394	0.287316	-1.00957	0.796707
BACH1_HUMAN	1.4364	0.000151317	1.21451	0.100702	-1.1827	0.0654488
BAD_HUMAN	1.86837	2.79136e-07	2.10223	6.81405e-05	1.12517	0.16437
BAF_HUMAN	1.23443	0.000112717	1.18076	0.0090253	-1.04546	0.41216
BAG1_HUMAN	0.99752	0.974547	-1.05548	0.37765	-1.05286	0.289236
BAG2_HUMAN	-1.0454	0.254282	1.08029	0.298728	1.12934	0.0730809
BAG3_HUMAN	1.33718	0.00198113	1.37831	0.0205489	1.03076	0.724213
BAG4_HUMAN	-1.06615	0.685614	-1.14402	0.495593	-1.07304	0.683687
BAG5_HUMAN	-1.10633	0.25734	1.02736	0.886602	1.1366	0.450468
BAG6_HUMAN	-1.05836	0.113286	-1.05812	0.309583	1.00023	0.98591
BAIP2_HUMAN	-1.3004	0.00209617	-1.24061	0.0485623	1.04819	0.306327
BAP1_HUMAN	-1.22354	0.00717917	-1.28862	0.040389	-1.05319	0.419915
BAP18_HUMAN	1.17715	0.000293598	1.05438	0.20109	-1.11644	0.00865784
BAP29_HUMAN	1.12253	0.0572369	1.1733	0.0627554	1.04522	0.400889
BAP31_HUMAN	1.01919	0.64855	1.01654	0.778436	0.9974	0.957362
BASI_HUMAN	-1.04208	0.419659	-1.11311	0.196859	-1.06816	0.230479
BASP1_HUMAN	1.83202	9.38498e-05	1.49158	0.00206385	-1.22824	0.131773
BAX_HUMAN	1.15847	0.00278736	1.22681	0.0105192	1.059	0.338752
BAZ1A_HUMAN	1.36348	0.0633281	1.12943	0.419512	-1.20723	ND
BAZ1B_HUMAN	1.14012	0.000125217	1.1229	0.0256845	-1.01534	0.612123
BAZ2A_HUMAN	1.56816	ND	ND	ND	ND	ND
BBIP1_HUMAN	1.04553	0.772217	1.15844	ND	1.10799	ND
BBS1_HUMAN	1.1715	0.329007	1.00535	0.974402	-1.16527	0.00163923
BBS10_HUMAN	-1.07316	0.556216	-1.00719	0.955461	1.0655	0.630478
BCAM_HUMAN	1.05057	0.332801	1.0544	0.41403	1.00364	0.911706
BCAP_HUMAN	-1.41837	1.60923e-06	-1.45066	8.18461e-05	-1.02277	0.683165
BCAR1_HUMAN	-1.02169	0.773534	-1.0303	0.710779	-1.00843	0.910309
BCAR3_HUMAN	1.32325	ND	1.30096	ND	-1.01714	ND
BCAS3_HUMAN	1.05639	0.504943	-1.03764	0.804063	-1.09615	0.217877
BCAT1_HUMAN	-1.025	0.765183	1.02695	0.800056	1.05262	0.396883
BCAT2_HUMAN	1.16439	0.000576006	1.24739	0.00120773	1.07128	0.0817178
BCCIP_HUMAN	-1.15802	0.0209056	-1.23998	0.00586576	-1.07078	0.400723
BCDO2_HUMAN	-1.43375	0.000184793	-1.38534	0.0135787	1.03494	0.596229
BCKD_HUMAN	-1.24829	0.00129702	-1.1427	0.0842807	1.0924	0.203472
BCL10_HUMAN	1.04086	0.576922	1.05749	0.61413	1.01597	0.828038
BCL2_HUMAN	1.38801	0.00222601	1.23562	0.0271887	-1.12333	0.28888
BCLF1_HUMAN	1.25082	0.00113053	1.17697	0.0677701	-1.06274	0.106661
BCR_HUMAN	1.14826	0.103026	1.10005	0.482349	-1.04383	0.527664
BCS1_HUMAN	-1.36945	1.00176e-08	-1.33505	1.77055e-05	1.02576	0.346377
BD1L1_HUMAN	1.27895	0.00239909	1.32992	0.00745382	1.03985	0.424995
BDH_HUMAN	-1.73965	2.23234e-08	-1.58174	2.40517e-06	1.09984	0.269551
BDH2_HUMAN	-1.29366	0.000959006	-1.2689	0.0190647	1.01951	0.682338
BECN1_HUMAN	1.18256	0.00999096	1.2636	0.00118708	1.06853	0.278845
BET1_HUMAN	-1.14733	0.0189075	-1.13026	0.0944763	1.01511	0.82228
BET1L_HUMAN	-1.19737	0.246128	-1.03118	0.906338	1.16117	0.183018
BGAL_HUMAN	-1.09689	0.123929	-1.09578	0.198508	1.00101	0.979447
BGH3_HUMAN	1.9155	7.64723e-09	1.78007	1.43932e-09	-1.07608	0.280401
BGLR_HUMAN	1.13209	0.0915767	1.13695	0.23811	1.0043	0.945149
BHMT1_HUMAN	-2.67026	1.54416e-12	-2.54126	7.30409e-08	1.05076	0.486158
BHMT2_HUMAN	-2.08204	1.9231e-08	-1.88284	5.88767e-05	1.10579	0.0919477
BI1_HUMAN	-1.43721	0.0736446	-1.39161	0.26196	1.03277	0.778253
BI2L1_HUMAN	-1.01528	0.838877	-1.02548	0.798279	-1.01005	0.858645
BICC1_HUMAN	2.78498	0.000793188	3.19969	0.00849098	1.14891	0.579615
BICD2_HUMAN	1.0643	0.229139	-1.0315	0.643421	-1.09782	0.209003
BID_HUMAN	-1.12426	0.0196045	-1.07081	0.180605	1.04992	0.32125
BIEA_HUMAN	1.30505	4.05257e-06	1.21277	6.54346e-05	-1.07609	0.161516
BIG1_HUMAN	-1.11778	7.62174e-05	-1.10428	0.00212314	1.01222	0.5388
BIG2_HUMAN	-1.12368	0.0514699	-1.12996	0.154957	-1.00559	0.88941
BIG3_HUMAN	3.94069	0.00456406	2.41042	0.0229436	-1.63486	0.077516
BIN1_HUMAN	-1.04042	0.355495	-1.13634	0.0232106	-1.09219	0.0280842
BIN2_HUMAN	1.35526	0.00137061	1.19944	0.00126864	-1.12991	0.196662
BIN3_HUMAN	1.02066	0.682655	1.02405	0.662736	1.00332	0.939838
BIRC1_HUMAN	0.999792	0.995648	1.04058	0.517038	1.0408	0.704787
BIRC2_HUMAN	-1.15233	0.125321	-1.31853	0.0372533	-1.14423	0.107293
BIRC6_HUMAN	-1.11616	0.0141735	-1.12146	0.0599664	0.995267	0.939255
BL1S1_HUMAN	1.1543	0.00123649	1.20607	0.00106076	1.04485	0.113612
BL1S3_HUMAN	1.09458	0.0996971	1.0729	0.39914	-1.0202	0.779042
BL1S4_HUMAN	1.69595	5.31781e-09	1.66231	3.46805e-06	-1.02024	0.72797
BL1S5_HUMAN	1.61345	0.00262021	1.81091	0.0106159	1.12238	ND
BL1S6_HUMAN	1.08008	0.504192	-1.10027	0.450849	-1.18838	0.153307
BLK_HUMAN	1.65546	1.04552e-06	1.5344	0.000363392	-1.0789	0.180766
BLM_HUMAN	1.24014	0.00973756	1.20142	0.110366	-1.03222	0.748828
BLMH_HUMAN	1.21831	0.000660442	1.13491	0.156658	-1.07348	0.228039
BLNK_HUMAN	1.28306	0.00190766	1.29436	0.0891716	1.00881	0.929928
BLVRB_HUMAN	-1.59241	2.97074e-09	-1.53549	5.4156e-06	1.03707	0.314574
BMI1_HUMAN	1.70653	0.00122867	2.23537	0.00365897	1.30989	0.00692824
BMP2K_HUMAN	1.44567	1.89596e-05	1.36724	0.000754917	-1.05736	0.413404
BMPER_HUMAN	-1.23978	0.152472	-1.39983	0.026115	-1.1291	0.42624
BMS1_HUMAN	1.12969	0.166992	1.08114	0.598896	-1.04491	0.722959
BNIP2_HUMAN	1.82033	1.82381e-05	1.82899	0.00294328	1.00476	0.948877
BNIP3_HUMAN	-1.0871	0.429987	-1.06317	0.683473	1.02251	0.716949
BODG_HUMAN	-2.67655	2.44708e-09	-2.48914	1.25254e-05	1.07529	0.245143
BOK_HUMAN	-1.3235	0.000271573	-1.24179	0.0334071	1.0658	0.327385
BOLA2_HUMAN	1.13617	0.0583276	1.11427	0.142111	-1.01965	0.751468
BOLA3_HUMAN	1.10965	0.273282	1.28377	0.0646859	1.15691	0.0271581
BOP1_HUMAN	-1.17606	0.0651206	-1.04725	0.66986	1.123	0.0867291
BORC5_HUMAN	-1.12084	0.352426	-1.0655	0.680284	1.05194	0.585985
BORC6_HUMAN	-1.28089	0.00498426	-1.21788	0.0383808	1.05173	0.549855
BORC8_HUMAN	-1.2849	0.153711	-1.52784	0.149431	-1.18908	0.363588
BORG1_HUMAN	-1.1089	ND	-1.04049	0.584595	1.06575	ND
BORG3_HUMAN	1.00271	0.988834	1.15927	0.34571	1.15614	0.581766
BORG4_HUMAN	1.24509	0.00505643	1.32949	0.0138827	1.06778	0.137609
BORG5_HUMAN	1.2416	0.000547485	1.20094	0.0104904	-1.03385	0.6043
BPHL_HUMAN	-1.35183	0.000107652	-1.1679	0.110901	1.15748	0.0793202
BPI_HUMAN	1.37173	0.0916637	1.33438	0.00627662	-1.02799	0.88963
BPL1_HUMAN	-1.28059	0.273076	-1.23195	0.564621	1.03948	ND
BPNT1_HUMAN	-1.15573	0.000513701	-1.18134	0.00291117	-1.02216	0.492163
BPTF_HUMAN	1.22722	0.00229869	1.25278	0.0812239	1.02083	0.831296
BRAF_HUMAN	-1.17244	0.00156633	-1.19673	0.00447143	-1.02072	0.73456
BRAP_HUMAN	1.38225	0.00300096	1.39279	0.0408634	1.00763	0.916936
BRAT1_HUMAN	-1.06825	0.603595	1.03393	0.82638	1.1045	0.556115
BRCC3_HUMAN	-1.12791	0.166723	-1.04247	0.675455	1.08196	0.230394
BRD2_HUMAN	1.21884	0.000841093	1.19728	0.00960095	-1.01801	0.703507
BRD3_HUMAN	1.62314	1.46382e-05	1.43946	1.27565e-05	-1.1276	0.150742
BRD4_HUMAN	1.47186	0.0680463	1.48736	0.1207	1.01053	0.955004
BRD8_HUMAN	1.37459	0.025276	1.25883	0.19419	-1.09196	0.145511
BRD9_HUMAN	-1.05807	0.602907	-1.05296	0.744213	1.00485	0.946044
BRDT_HUMAN	1.04811	0.681202	1.13325	0.303184	1.08123	0.546153
BRE_HUMAN	-1.10521	0.00831933	-1.11481	0.0301836	-1.00869	0.788253
BRE1A_HUMAN	1.13319	0.21818	1.10422	0.152061	-1.02623	0.82215
BRE1B_HUMAN	1.35619	0.0192327	1.35789	0.016698	1.00125	0.984519
BRK1_HUMAN	1.27158	0.00510984	1.14735	0.0594893	-1.10828	0.279708
BROX_HUMAN	-1.01518	0.714561	-1.06723	0.246507	-1.05127	0.23461
BRWD1_HUMAN	-1.13702	0.312942	-1.28069	0.148101	-1.12636	0.101664
BRX1_HUMAN	1.14672	0.0199352	1.08674	0.235646	-1.05519	0.256581
BSDC1_HUMAN	-1.27349	2.17565e-05	-1.22099	0.00038361	1.043	0.47733
BST1_HUMAN	1.47516	0.00628622	1.3309	0.0046546	-1.10839	0.459834
BST2_HUMAN	1.18463	0.00359353	1.21196	0.00451054	1.02307	0.69185
BT2A1_HUMAN	-1.05819	0.64701	-1.20095	0.319678	-1.13491	0.363854
BT3A1_HUMAN	1.01255	0.862213	1.08114	0.279326	1.06774	0.425077
BT3A2_HUMAN	1.15529	0.386863	1.02442	0.871589	-1.12776	0.295975
BT3A3_HUMAN	-1.02003	0.786995	1.00616	0.927791	1.02631	0.722104
BT3L4_HUMAN	1.04494	0.238442	-1.00188	0.95642	-1.0469	0.293985
BTAF1_HUMAN	1.09435	0.10677	1.15125	0.0177126	1.052	0.27707
BTD_HUMAN	-1.22526	0.068898	-1.20766	0.178644	1.01457	0.842509
BTF3_HUMAN	1.18336	0.00413406	1.20008	0.00569731	1.01413	0.806119
BTK_HUMAN	2.16549	0.000828876	1.75951	8.32147e-06	-1.23073	0.263716
BUB3_HUMAN	1.26859	0.000178423	1.26807	0.0164078	0.99959	0.998194
BUD31_HUMAN	1.19413	0.00171054	1.0666	0.306192	-1.11956	0.0161996
BUP1_HUMAN	-2.43526	7.90814e-08	-2.1798	0.000161168	1.1172	0.0300731
BYST_HUMAN	-1.0216	0.574626	-1.10182	0.0350031	-1.07853	0.0488434
BZW1_HUMAN	-1.13254	0.000384569	-1.17737	0.000275953	-1.03959	0.314723
BZW2_HUMAN	1.03965	0.397351	1.01469	0.814495	-1.02459	0.599634
C10_HUMAN	1.10765	0.152819	1.05998	0.473852	-1.04498	0.625596
C102A_HUMAN	1.55441	0.00494156	1.26539	0.232823	-1.2284	0.176213
C163A_HUMAN	1.02666	0.62353	-1.01945	0.786263	-1.04663	0.443827
C163B_HUMAN	1.38193	2.58752e-07	1.31888	0.000305926	-1.04781	0.18154
C170B_HUMAN	1.56111	0.0018694	1.44508	0.0219235	-1.0803	0.257118
C170L_HUMAN	1.29783	0.0591129	1.34119	ND	1.03341	ND
C19L1_HUMAN	1.08846	0.139958	1.05113	0.536851	-1.03551	0.547645
C1QA_HUMAN	1.36943	0.000276723	1.4563	0.00195228	1.06343	0.434017
C1QB_HUMAN	1.13318	0.0607549	1.17954	0.0293129	1.04092	0.594694
C1QBP_HUMAN	-1.32235	0.00611621	-1.40323	0.0187614	-1.06116	0.468406
C1QC_HUMAN	1.65345	3.17513e-05	1.72596	4.01491e-05	1.04386	0.669225
C1QR1_HUMAN	1.2698	1.24397e-05	1.21974	0.00244536	-1.04104	0.394469
C1R_HUMAN	1.12628	0.0120431	1.07704	0.250193	-1.04572	0.407969
C1RL_HUMAN	-1.05998	0.607491	-1.17987	0.073595	-1.1131	0.400259
C1S_HUMAN	1.20287	0.000534257	1.17172	0.0166982	-1.02659	0.569148
C1TC_HUMAN	-1.75151	4.26191e-12	-1.64436	1.01592e-07	1.06516	0.157034
C1TM_HUMAN	1.17856	0.0498487	1.22805	0.0546424	1.04199	0.580583
C2C2L_HUMAN	1.11308	0.0329878	1.14952	0.103471	1.03274	0.609469
C2CD2_HUMAN	1.01015	0.941348	-1.00664	0.959681	-1.01685	0.776072
C2CD5_HUMAN	1.23587	0.0034926	1.09637	0.385678	-1.12723	0.0224889
C2D1A_HUMAN	-1.04183	0.500115	-1.03613	0.672102	1.00549	0.876262
C2D1B_HUMAN	-1.15952	0.00365038	-1.10742	0.0869093	1.04705	0.208792
C3AR_HUMAN	-1.37441	0.0172713	-1.36817	0.0588283	1.00457	0.941843
C43BP_HUMAN	-1.02313	0.405617	-1.04488	0.28527	-1.02126	0.488213
C4BPA_HUMAN	1.05833	0.27336	1.01386	0.834934	-1.04386	0.447945
C4BPB_HUMAN	-1.4158	0.000236144	-1.4202	0.00455329	0.996908	0.967754
C560_HUMAN	-1.16948	0.0358755	1.03029	0.709703	1.2049	0.0466318
C5AR1_HUMAN	1.10241	0.520368	1.18989	0.463579	1.07936	0.454791
C99L2_HUMAN	-1.51627	0.136657	-1.76081	0.14602	-1.16128	ND
CA050_HUMAN	-1.16159	0.00947608	-1.20705	0.0179648	-1.03914	0.448621
CA053_HUMAN	-1.13662	0.414768	-1.10062	0.611825	1.03271	0.776192
CA122_HUMAN	1.28839	0.0416895	1.23241	0.0494019	-1.04543	0.722168
CA123_HUMAN	1.02263	0.688235	-1.02207	0.701596	-1.0452	0.491455
CA174_HUMAN	-1.28944	ND	-1.82285	0.431791	-1.41367	ND
CA198_HUMAN	1.69002	3.26949e-06	1.73147	8.67206e-05	1.02453	0.782609
CA2D1_HUMAN	1.52844	8.13678e-06	1.45306	1.26868e-05	-1.05188	0.524751
CAB39_HUMAN	1.02047	0.714084	-1.07437	0.163911	-1.09636	0.148604
CAB45_HUMAN	1.02944	0.608621	1.05308	0.546563	1.02296	0.712095
CACO1_HUMAN	1.30356	0.000982378	ND	ND	ND	ND
CACO2_HUMAN	1.03433	0.630496	1.04692	0.516475	1.01217	0.869707
CACP_HUMAN	-1.32205	2.78012e-06	-1.17144	0.0217171	1.12857	0.0434633
CAD11_HUMAN	1.60153	7.15856e-07	1.47022	0.00605895	-1.08932	0.218044
CAD13_HUMAN	1.07728	0.287613	1.19509	0.0664682	1.10936	0.136296
CADH1_HUMAN	-1.11631	0.0109901	-1.13705	0.0335398	-1.01858	0.502558
CADH2_HUMAN	-1.1174	0.00444157	-1.08687	0.0607848	1.02809	0.447449
CADH5_HUMAN	1.08794	0.270148	1.11902	0.232034	1.02857	0.582563
CADH6_HUMAN	-1.08631	0.496658	-1.10707	0.543598	-1.01911	0.826514
CADM1_HUMAN	-1.06486	0.300618	-1.04879	0.502939	1.01532	0.817419
CAF17_HUMAN	-1.28511	0.00136568	-1.18796	0.0932683	1.08178	0.0216683
CAF1A_HUMAN	-1.0149	0.941448	1.10388	0.734822	1.12032	0.57329
CAH1_HUMAN	1.93823	0.012628	2.01843	0.000949034	1.04138	0.861105
CAH2_HUMAN	-1.54483	7.62649e-06	-1.46011	0.00134261	1.05802	0.488595
CAH3_HUMAN	1.44214	0.000324302	1.29424	0.0103262	-1.11428	0.226673
CAH5A_HUMAN	-1.74698	6.15247e-10	-1.41759	0.0028573	1.23236	0.0389057
CAH9_HUMAN	ND	ND	1.05779	0.667542	ND	ND
CALD1_HUMAN	1.8911	7.98893e-08	1.93644	7.00058e-06	1.02398	0.77709
CALL3_HUMAN	-2.2561	0.00019258	-2.62023	0.00337805	-1.1614	0.210378
CALL4_HUMAN	-1.12046	0.111196	1.02963	0.762594	1.15365	0.0186188
CALM_HUMAN	-1.01609	0.887979	-1.08384	0.610679	-1.06668	0.606966
CALR_HUMAN	-1.24173	0.00073791	-1.31229	0.00259692	-1.05683	0.28746
CALR3_HUMAN	-1.86543	5.66116e-06	-1.67152	0.0025802	1.11601	0.0462186
CALRL_HUMAN	-1.18257	0.0596895	-1.1316	0.175023	1.04504	0.541253
CALU_HUMAN	1.2392	0.000718252	1.04572	0.528376	-1.18503	0.0290443
CALX_HUMAN	-1.18951	0.000721574	-1.14356	0.0357326	1.04018	0.222109
CAMLG_HUMAN	-1.1746	0.167494	-1.09703	0.694547	1.07071	ND
CAMP_HUMAN	1.95043	0.000160013	1.92485	2.10663e-05	-1.01329	0.923959
CAMP1_HUMAN	-1.32838	0.233431	-1.52243	ND	-1.14608	ND
CAMP2_HUMAN	0.998826	0.99304	-1.08032	0.73024	-1.07905	0.415513
CAMP3_HUMAN	-1.01612	0.889896	-1.04974	0.738753	-1.03308	0.716872
CAN1_HUMAN	1.01719	0.62839	1.00305	0.953856	-1.01409	0.78832
CAN15_HUMAN	1.29077	ND	-1.0288	0.886327	-1.32795	ND
CAN2_HUMAN	1.10508	0.0208969	1.10844	0.0154282	1.00304	0.924597
CAN5_HUMAN	-1.2356	0.000141227	-1.21846	0.00616551	1.01407	0.763761
CAN6_HUMAN	2.52619	0.00120865	2.06622	0.00765851	-1.22261	0.362125
CAN7_HUMAN	1.04219	0.46957	1.0606	0.499629	1.01767	0.555504
CANB1_HUMAN	2.14297	6.40511e-05	1.84986	0.00023498	-1.15845	0.33853
CAND1_HUMAN	-1.28112	8.47636e-08	-1.33364	1.34507e-05	-1.04099	0.179728
CAND2_HUMAN	-1.25904	0.0196312	-1.2794	0.0275304	-1.01617	0.806454
CANT1_HUMAN	1.11314	0.356615	1.2064	0.0248182	1.08378	0.387663
CAP1_HUMAN	1.13712	0.00304736	1.06916	0.0973585	-1.06356	0.114105
CAP2_HUMAN	1.31488	6.26779e-06	1.31199	0.00133899	0.997802	0.962715
CAP7_HUMAN	1.6141	0.0149407	1.30523	0.000342177	-1.23663	0.280732
CAPG_HUMAN	1.87289	1.34544e-07	1.7623	5.84294e-08	-1.06275	0.430737
CAPON_HUMAN	-1.30082	0.00238326	-1.11241	0.289892	1.16937	0.0372782
CAPR1_HUMAN	-1.05161	0.0709891	-1.12294	0.0004588	-1.06783	0.0555664
CAPS1_HUMAN	-1.11663	0.225696	-1.10923	0.135686	1.00667	0.920348
CAPS2_HUMAN	-1.48171	0.00315763	-1.40899	0.105418	1.05161	ND
CAPZB_HUMAN	-1.00781	0.80599	-1.06316	0.162462	-1.05492	0.129561
CAR16_HUMAN	1.25624	5.42146e-05	1.11695	0.00601411	-1.1247	0.0216389
CAR19_HUMAN	1.01309	0.806744	-1.02277	0.751087	-1.03616	0.440924
CARD8_HUMAN	0.998331	0.984742	-1.04812	0.471494	-1.04637	0.399325
CARD9_HUMAN	ND	ND	1.34532	0.0847121	ND	ND
CARF_HUMAN	1.17811	0.0148108	1.16441	0.0906233	-1.01177	0.680524
CARL1_HUMAN	1.07618	0.126805	1.11988	0.0942814	1.04061	0.423797
CARM1_HUMAN	1.09979	0.0188004	1.03737	0.562939	-1.06018	0.220357
CARME_HUMAN	-1.17375	0.182464	-1.45244	0.00645142	-1.23744	0.00805695
CASC3_HUMAN	1.49648	3.38274e-05	1.47916	0.000215519	-1.01171	0.862421
CASC4_HUMAN	-1.15226	0.383385	-1.18871	0.321118	-1.03164	0.814789
CASP_HUMAN	1.21314	0.000363594	1.24769	0.009942	1.02849	0.515483
CASP1_HUMAN	1.27815	3.1243e-06	1.25801	1.49393e-05	-1.01601	0.682108
CASP2_HUMAN	1.12203	ND	1.08991	0.20499	-1.02947	ND
CASP3_HUMAN	-1.03494	0.541139	1.00806	0.933145	1.04328	0.566775
CASP4_HUMAN	-1.26178	0.00346363	-1.30247	0.0161116	-1.03225	0.517939
CASP6_HUMAN	-1.01337	0.814866	-1.06916	0.344211	-1.05505	0.350818
CASP7_HUMAN	-1.12468	0.0554274	-1.05377	0.550806	1.06729	0.216018
CASP8_HUMAN	1.2418	8.07053e-05	1.24155	0.0019313	0.999804	0.990002
CASP9_HUMAN	-1.35651	ND	-1.2837	0.278983	1.05672	ND
CASPA_HUMAN	-1.12216	0.0917816	-1.13231	0.155328	-1.00905	0.889809
CATA_HUMAN	-1.72827	5.10772e-10	-1.53447	6.87808e-06	1.1263	0.0418712
CATB_HUMAN	-1.26707	2.41785e-05	-1.21051	0.0105157	1.04672	0.233905
CATC_HUMAN	1.38576	4.36094e-05	1.29653	0.000183794	-1.06882	0.37787
CATD_HUMAN	1.14191	0.0900716	1.35656	0.0340954	1.18798	0.125773
CATF_HUMAN	-1.34702	0.000573293	-1.30348	0.0340581	1.0334	0.562594
CATG_HUMAN	1.87332	0.00211655	1.64898	4.81924e-06	-1.13605	0.477895
CATH_HUMAN	1.01458	0.782525	-1.03918	0.673252	-1.05433	0.429757
CATIN_HUMAN	1.1012	0.105738	1.00012	0.984984	-1.10106	0.0222328
CATK_HUMAN	1.6421	0.0700567	1.51785	ND	-1.08185	ND
CATL1_HUMAN	1.006	0.916613	1.08318	0.39147	1.07672	0.22508
CATO_HUMAN	-1.21961	ND	-1.02722	0.840429	1.18729	ND
CATS_HUMAN	1.2446	0.027917	1.20719	0.0818793	-1.03099	0.79426
CATZ_HUMAN	1.16048	0.1281	1.20636	0.204334	1.03953	0.549202
CAV1_HUMAN	1.31268	0.000317711	1.30707	0.00388103	0.995726	0.963376
CAV2_HUMAN	1.04638	0.756192	1.21615	0.306905	1.16224	0.379004
CAYP1_HUMAN	1.43297	0.018727	1.61537	0.026402	1.12729	0.460953
CAZA1_HUMAN	1.09526	0.00970296	1.05233	0.292827	-1.04079	0.31351
CAZA2_HUMAN	1.02996	0.274186	1.01977	0.551729	-1.00999	0.761566
CB069_HUMAN	-1.52148	0.00530722	-1.53708	0.164691	-1.01025	ND
CB072_HUMAN	-1.07195	0.313135	1.01889	0.833775	1.0922	0.266197
CB39L_HUMAN	-1.25755	0.0262233	-1.33287	0.0404062	-1.0599	0.650099
CBG_HUMAN	1.51197	3.76311e-05	1.40173	0.000269999	-1.07865	0.391194
CBL_HUMAN	1.28786	0.185815	1.20141	ND	-1.07196	ND
CBLB_HUMAN	1.23084	0.00938562	1.40758	0.00667539	1.14359	0.101167
CBP_HUMAN	1.31735	0.000576411	1.20397	0.0409019	-1.09417	0.185983
CBPA3_HUMAN	1.43255	0.0135519	1.48303	0.00107155	1.03524	0.792983
CBPB2_HUMAN	1.00013	0.995638	-1.03617	0.594541	-1.0363	0.620628
CBPC1_HUMAN	1.10351	0.344265	1.17879	0.351124	1.06822	0.62257
CBPD_HUMAN	-1.1049	0.077757	-1.16484	0.0771498	-1.05426	0.210644
CBPM_HUMAN	1.36938	7.66252e-06	1.35969	0.00380798	-1.00713	0.928701
CBPN_HUMAN	1.02414	0.798724	1.0634	0.619127	1.03833	0.679607
CBPQ_HUMAN	1.06816	0.294708	1.04348	0.638811	-1.02365	0.606517
CBPZ_HUMAN	1.1493	ND	1.50931	ND	1.31324	ND
CBR1_HUMAN	-1.77045	6.9869e-10	-1.66668	2.46352e-07	1.06227	0.370105
CBR3_HUMAN	1.27191	0.00118152	1.30458	0.0015896	1.02568	0.73483
CBR4_HUMAN	-1.52876	1.78876e-09	-1.31368	0.00139889	1.16372	0.0247866
CBSL_HUMAN	-2.04513	1.74602e-13	-1.94212	3.27987e-08	1.05304	0.197519
CBWD1_HUMAN	1.02127	0.767808	-1.04534	0.627741	-1.06757	0.343974
CBX1_HUMAN	1.2629	4.56834e-06	1.21661	0.0120783	-1.03805	0.43633
CBX3_HUMAN	1.5231	0.000131278	1.23373	0.000207559	-1.23455	0.0442642
CBX5_HUMAN	1.5606	0.00165545	1.44193	0.000118934	-1.0823	0.548957
CBX8_HUMAN	1.35346	0.0763996	1.66376	ND	1.22926	ND
CC038_HUMAN	1.08362	0.286453	1.12183	0.336679	1.03526	0.670927
CC115_HUMAN	-1.40978	0.000254244	-1.27678	0.0326405	1.10416	0.102772
CC117_HUMAN	1.37137	0.00485443	1.3924	0.123499	1.01533	0.855572
CC124_HUMAN	1.22228	0.00559856	1.25302	0.00905841	1.02515	0.714295
CC126_HUMAN	1.09772	0.475373	1.06678	0.507743	-1.029	0.833732
CC127_HUMAN	1.60179	0.00123197	1.75669	0.000207859	1.09671	0.432003
CC148_HUMAN	1.32338	ND	-1.59183	ND	-2.10659	ND
CC174_HUMAN	1.44982	ND	1.48502	0.080281	1.02428	ND
CC28A_HUMAN	1.3333	0.079943	1.27373	0.0870896	-1.04677	0.794025
CC50A_HUMAN	-1.19539	0.033875	-1.20177	0.0698642	-1.00534	0.952707
CC88B_HUMAN	1.36223	0.000944827	1.37207	0.00598358	1.00722	0.924765
CC90B_HUMAN	1.09594	0.0958513	1.20717	0.0296875	1.10149	0.133834
CCAR1_HUMAN	1.11371	0.000159569	1.11476	0.0108366	1.00094	0.964645
CCAR2_HUMAN	1.17819	2.12597e-05	1.17981	0.000396819	1.00137	0.957255
CCD12_HUMAN	1.26634	0.0637354	1.36596	0.0261746	1.07868	0.446393
CCD22_HUMAN	-1.11747	0.00161618	-1.08442	0.104757	1.03047	0.41277
CCD25_HUMAN	1.31486	0.00942498	1.20709	0.134647	-1.08928	0.289831
CCD43_HUMAN	1.34956	0.306499	1.19521	0.385424	-1.12914	ND
CCD47_HUMAN	-1.35328	3.09828e-06	-1.30504	0.00155046	1.03696	0.285458
CCD50_HUMAN	1.29292	3.12345e-05	1.29176	0.00300135	0.999105	0.994956
CCD51_HUMAN	1.14991	0.15099	1.17336	0.12737	1.0204	0.817501
CCD58_HUMAN	-1.12273	0.0485449	-1.07712	0.234757	1.04234	0.495595
CCD80_HUMAN	1.21008	0.137571	1.12058	0.493713	-1.07987	0.225716
CCD86_HUMAN	1.49107	0.000795326	1.61675	0.0536369	1.08429	0.638917
CCD91_HUMAN	1.15496	0.0669108	1.16533	0.15426	1.00898	0.904545
CCD93_HUMAN	1.12258	0.0040737	1.12161	0.0137617	0.999136	0.993429
CCD94_HUMAN	-1.15945	0.201498	1.03563	0.847126	1.20077	0.429151
CCDC6_HUMAN	1.43583	1.4279e-07	1.37679	3.2955e-05	-1.04288	0.281025
CCDC8_HUMAN	2.09103	0.0252269	1.80344	0.00226997	-1.15946	0.521648
CCDC9_HUMAN	1.2799	0.0103261	1.30642	0.0357056	1.02072	0.697285
CCGL_HUMAN	-1.1132	ND	1.07255	0.497153	1.19396	ND
CCHL_HUMAN	1.02698	0.715545	1.0865	0.324298	1.05796	0.484214
CCL14_HUMAN	1.10684	0.110733	1.08178	0.344393	-1.02316	0.689533
CCL18_HUMAN	2.00976	0.0330059	1.48029	0.0211346	-1.35768	ND
CCL19_HUMAN	1.27416	0.408972	1.51692	0.131609	1.19053	0.599753
CCL21_HUMAN	1.58783	0.000187969	1.51662	0.000294845	-1.04696	0.67204
CCM2_HUMAN	1.0302	0.775943	-1.04109	0.688245	-1.07253	0.405263
CCNH_HUMAN	-1.27301	0.018242	-1.1257	0.419028	1.13086	0.262465
CCNK_HUMAN	1.62053	0.0118444	1.44956	0.122439	-1.11795	0.367126
CCNL1_HUMAN	-1.05112	0.741877	-1.20307	0.350538	-1.14456	0.177802
CCNT1_HUMAN	1.01073	0.772392	-1.03893	0.593014	-1.05008	0.420501
CCNY_HUMAN	-1.15136	0.017031	-1.11247	0.159959	1.03496	0.358321
CCPG1_HUMAN	1.17991	0.445788	1.32672	0.156869	1.12443	0.586301
CCRL2_HUMAN	2.97219	6.23231e-05	3.29291	0.000540658	1.10791	0.54467
CCS_HUMAN	-1.32759	0.000327375	-1.26219	0.0108464	1.05182	0.344771
CCYL1_HUMAN	-1.11173	0.178978	-1.09548	0.5352	1.01484	ND
CCZ1B_HUMAN	-1.25688	0.000140847	-1.23805	0.00317116	1.01521	0.730257
CD032_HUMAN	-1.05016	0.591705	1.12934	0.332842	1.18598	0.0409722
CD109_HUMAN	1.46119	2.09104e-05	1.41715	3.84324e-06	-1.03108	0.674535
CD11A_HUMAN	1.04839	0.440527	1.07852	0.358341	1.02873	0.680489
CD11B_HUMAN	-1.07046	0.248152	1.02781	0.770961	1.10023	0.368367
CD123_HUMAN	-1.10389	0.196456	-1.21301	0.232559	-1.09885	ND
CD14_HUMAN	1.01867	0.767563	-1.04656	0.557838	-1.0661	0.215983
CD151_HUMAN	1.51666	1.69708e-08	1.59796	2.74652e-05	1.0536	0.376089
CD166_HUMAN	1.20815	0.000647278	1.12837	0.000281222	-1.0707	0.22545
CD177_HUMAN	2.02125	0.0348634	1.28303	0.0315331	-1.57538	0.194675
CD180_HUMAN	1.07509	0.442154	-1.1016	0.0660866	-1.18432	0.174254
CD2_HUMAN	1.9826	4.58999e-06	2.07138	0.000242717	1.04478	0.659539
CD209_HUMAN	-2.76684	5.15521e-07	-2.71876	0.000223702	1.01769	0.772246
CD248_HUMAN	1.27798	0.00397346	1.16768	0.133548	-1.09446	0.158302
CD276_HUMAN	1.22433	0.0257192	1.43888	ND	1.17524	ND
CD2AP_HUMAN	1.11225	0.00241823	1.0528	0.182909	-1.05647	0.153696
CD2B2_HUMAN	1.12611	0.0344691	1.06363	0.291306	-1.05874	0.316407
CD302_HUMAN	-1.08251	0.110951	-1.01726	0.805298	1.06415	0.233248
CD34_HUMAN	3.59087	5.72086e-10	3.17176	1.88894e-06	-1.13214	0.260136
CD36_HUMAN	-1.18866	0.0720259	-1.07417	0.538246	1.10659	0.0943052
CD37L_HUMAN	-1.42213	0.00781693	-1.24073	0.0916981	1.14621	0.11956
CD38_HUMAN	1.3217	0.0649656	1.03226	0.671434	-1.2804	0.153997
CD3G_HUMAN	1.40878	0.0855199	1.24689	ND	-1.12984	ND
CD4_HUMAN	1.01787	0.736417	1.03194	0.618489	1.01383	0.821118
CD44_HUMAN	1.82656	7.29589e-09	1.9635	1.05837e-06	1.07497	0.26749
CD47_HUMAN	1.0621	0.342367	-1.05136	0.465009	-1.11665	0.138453
CD48_HUMAN	1.06041	0.541127	1.17131	0.212335	1.10458	0.237576
CD5_HUMAN	1.4924	0.00671124	1.27013	0.0700328	-1.17499	0.226971
CD59_HUMAN	1.86023	5.76682e-13	1.96428	6.1557e-07	1.05594	0.360498
CD5L_HUMAN	1.51063	0.00194326	1.5474	0.0042638	1.02434	0.856497
CD63_HUMAN	1.51989	0.00011105	1.58354	0.000298876	1.04188	0.624438
CD68_HUMAN	-1.44226	ND	-1.50016	0.528887	-1.04014	ND
CD81_HUMAN	-1.10189	0.126596	-1.11481	0.215316	-1.01173	0.845642
CD82_HUMAN	-2.21774	1.82507e-09	-2.28254	5.66996e-06	-1.02922	0.803946
CD8A_HUMAN	1.42937	9.47323e-05	1.39827	0.00244709	-1.02224	0.792685
CD9_HUMAN	1.32281	0.00110334	1.48039	0.000586358	1.11913	0.0407388
CD97_HUMAN	1.5375	4.97726e-10	1.53189	1.00477e-07	0.996349	0.943817
CD99_HUMAN	1.39766	1.74187e-05	1.43577	0.00404544	1.02726	0.681752
CDAN1_HUMAN	-1.17877	0.263119	1.05482	0.617297	1.24339	0.158998
CDC16_HUMAN	-1.09533	0.561998	-1.21296	0.281877	-1.1074	0.585465
CDC23_HUMAN	-1.14562	0.134601	-1.11277	0.148001	1.02952	0.748864
CDC26_HUMAN	1.67704	1.62681e-06	1.59529	0.00202559	-1.05124	0.504111
CDC27_HUMAN	-1.17368	0.228413	-1.26014	0.181038	-1.07367	0.220669
CDC37_HUMAN	1.03852	0.236683	-1.01675	0.709427	-1.05591	0.155454
CDC42_HUMAN	-1.01478	0.621209	-1.04008	0.563551	-1.02493	0.712295
CDC5L_HUMAN	1.12242	0.00272581	1.09573	0.0671463	-1.02435	0.438517
CDC73_HUMAN	1.00838	0.885215	-1.01064	0.869618	-1.01911	0.59065
CDD_HUMAN	1.11546	0.207732	1.10464	0.460005	-1.0098	0.936249
CDHR2_HUMAN	-1.24539	0.0041711	-1.15805	0.13333	1.07542	0.411404
CDHR5_HUMAN	-1.24855	ND	-1.1548	0.458303	1.08118	ND
CDIPT_HUMAN	-1.0791	0.250335	-1.09875	0.31438	-1.01821	0.802847
CDK12_HUMAN	1.25143	0.0236114	1.18513	0.0696994	-1.05595	0.641325
CDK13_HUMAN	1.04599	0.792297	-1.05515	0.807295	-1.10368	0.43572
CDK17_HUMAN	1.1878	0.100905	1.22263	0.143484	1.02933	0.750843
CDK18_HUMAN	1.24146	0.00488357	1.26282	0.0121327	1.01721	0.77434
CDK2_HUMAN	1.01689	0.777827	-1.06778	0.497627	-1.08581	0.0531889
CDK4_HUMAN	1.21286	0.00101851	1.24075	0.00231646	1.023	0.600491
CDK5_HUMAN	1.00505	0.949093	1.0485	0.518898	1.04323	0.570353
CDK6_HUMAN	1.01291	0.839482	1.02035	0.818805	1.00734	0.870491
CDK7_HUMAN	1.31207	0.000480006	1.14905	0.0335984	-1.14188	0.0132666
CDK9_HUMAN	1.40806	0.00041598	1.50659	0.00174521	1.06998	0.171069
CDKA1_HUMAN	1.29302	0.119495	-1.00317	0.974918	-1.29712	0.152229
CDKA2_HUMAN	2.01581	0.111072	1.67852	0.154628	-1.20095	ND
CDKAL_HUMAN	1.10784	0.0908507	1.0122	0.875075	-1.09449	0.27979
CDN1B_HUMAN	1.10553	0.348418	1.07121	0.557369	-1.03205	0.786204
CDN2A_HUMAN	-1.09421	0.0452755	1.0788	0.366158	1.18044	0.0148398
CDN2C_HUMAN	1.34482	1.19028e-05	1.35915	0.00128023	1.01066	0.843693
CDNF_HUMAN	-1.64139	0.149103	-1.40132	0.12018	1.17131	ND
CDO1_HUMAN	1.16654	0.535035	1.09096	0.596623	-1.06928	0.782788
CDS2_HUMAN	-1.59178	0.0728513	-1.67805	0.173819	-1.0542	0.464007
CDV3_HUMAN	1.19977	0.00113234	1.13426	0.0356245	-1.05776	0.310817
CDYL1_HUMAN	1.53502	0.00753577	1.59753	0.0587553	1.04072	ND
CE022_HUMAN	-1.15175	0.493302	1.01055	0.956475	1.1639	0.48068
CE051_HUMAN	-1.08878	0.195211	-1.10742	0.274332	-1.01712	0.863091
CE164_HUMAN	4.11038	ND	3.15179	ND	-1.30414	ND
CE170_HUMAN	2.04471	1.19713e-05	1.89954	0.000289838	-1.07642	0.521813
CEAM1_HUMAN	1.24967	0.0982444	1.12766	0.104602	-1.1082	0.498384
CEAM8_HUMAN	1.38264	0.181924	1.26156	0.191024	-1.09598	ND
CEBPA_HUMAN	1.08026	0.726982	-1.21666	0.727393	-1.31431	ND
CEBPB_HUMAN	1.37176	0.00817733	1.25207	0.0645608	-1.09559	0.321061
CEBPG_HUMAN	1.15432	0.368209	-1.0981	0.698646	-1.26755	0.108825
CEBPZ_HUMAN	-1.09396	0.301225	-1.17729	0.0524455	-1.07617	0.456542
CECR1_HUMAN	1.34358	4.48422e-06	1.3853	0.000743166	1.03105	0.663552
CECR5_HUMAN	-1.02813	0.510855	1.04062	0.550714	1.06989	0.192491
CEGT_HUMAN	1.45202	0.0285407	1.5975	0.0229321	1.10019	0.388351
CELF1_HUMAN	1.03112	0.605997	1.05775	0.437602	1.02583	0.677485
CELF2_HUMAN	1.77496	2.56333e-09	1.88135	9.05539e-05	1.05994	0.490183
CENPB_HUMAN	1.34763	ND	1.07931	0.57399	-1.2486	ND
CENPV_HUMAN	1.06081	0.374031	1.09553	0.298729	1.03273	0.484625
CEP41_HUMAN	1.3647	0.0482421	1.38222	0.0358424	1.01284	0.912871
CEP44_HUMAN	-1.02482	0.74548	1.08298	0.407762	1.10986	0.0498636
CEP57_HUMAN	1.06272	0.763981	1.50945	0.341281	1.42035	ND
CEPT1_HUMAN	-1.18269	0.10245	-1.15223	0.0700934	1.02644	0.815559
CERS2_HUMAN	1.12731	0.197062	1.13965	0.365576	1.01095	0.856236
CERS4_HUMAN	-1.17759	0.0835926	-1.25425	0.0912763	-1.0651	0.428024
CERS6_HUMAN	1.462	0.00414964	1.59298	0.00090739	1.08959	0.475511
CERU_HUMAN	1.58949	5.74204e-08	1.50574	1.00946e-05	-1.05562	0.419858
CES1P_HUMAN	-2.85673	1.26236e-07	-2.71948	0.000126653	1.05047	0.576001
CETN2_HUMAN	1.51928	0.00120666	1.18829	0.0288553	-1.27854	0.0585213
CF047_HUMAN	1.21079	0.283326	1.03706	ND	-1.16752	ND
CF089_HUMAN	-1.0566	0.250382	1.1003	0.541314	1.16258	0.224956
CF106_HUMAN	1.08935	0.377631	1.05818	0.716805	-1.02945	0.788503
CF136_HUMAN	-1.11768	0.37078	-1.33256	ND	-1.19225	ND
CF203_HUMAN	-1.03772	0.524845	1.18497	0.0107093	1.22966	0.00858187
CFA20_HUMAN	1.1975	0.000263685	1.19427	0.0386427	0.997298	0.97203
CFAB_HUMAN	1.76028	2.03386e-07	1.7619	0.00103162	1.00092	0.989835
CFAD_HUMAN	1.67864	8.17598e-06	1.59747	0.000107877	-1.05081	0.508368
CFAH_HUMAN	1.60309	7.24289e-10	1.448	1.23415e-06	-1.10711	0.046589
CFAI_HUMAN	1.05244	0.277449	-1.01048	0.857221	-1.06347	0.301021
CFDP1_HUMAN	1.58805	1.41144e-06	1.55161	0.00304953	-1.02349	0.787189
CG025_HUMAN	1.03429	0.54959	1.02729	0.743069	-1.00681	0.931059
CG050_HUMAN	-1.16259	0.0715063	-1.23169	0.0662132	-1.05944	0.376385
CG073_HUMAN	2.40115	0.00530566	2.02134	0.00589866	-1.1879	0.323882
CGBP1_HUMAN	-1.0072	0.868973	-1.08728	0.112813	-1.0795	0.0964909
CGL_HUMAN	-1.98022	1.63713e-08	-1.65437	0.000354741	1.19696	0.0710425
CGNL1_HUMAN	-1.08452	0.101601	-1.06495	0.21623	1.01838	0.682031
CGRE1_HUMAN	-1.30305	0.112093	-1.24828	0.305598	1.04388	0.810333
CH033_HUMAN	1.16865	0.258604	1.20663	0.512325	1.0325	0.556662
CH082_HUMAN	-1.70764	5.46365e-07	-1.45982	0.00200231	1.16976	5.73956e-05
CH10_HUMAN	-1.34514	0.000653667	-1.12716	0.128917	1.1934	0.0573309
CH3L1_HUMAN	1.12299	0.262885	1.03105	0.817268	-1.08917	0.41825
CH60_HUMAN	-1.15729	0.162482	1.00992	0.906606	1.16876	0.207201
CHAC2_HUMAN	-1.45711	0.00792105	-1.52209	0.00242521	-1.04459	0.723111
CHAP1_HUMAN	1.07758	0.16538	1.03959	0.545127	-1.03654	0.406115
CHC10_HUMAN	-1.07736	0.492949	1.15879	0.395638	1.24842	0.163122
CHCH1_HUMAN	1.05801	0.561855	1.13473	0.258611	1.07251	0.523274
CHCH2_HUMAN	-1.40381	0.00014548	-1.30981	0.0260626	1.07176	0.460311
CHCH5_HUMAN	1.15825	0.19413	1.22249	0.0572111	1.05547	0.651685
CHD1_HUMAN	-1.12207	0.382338	-1.24817	0.0982753	-1.11238	0.579274
CHD1L_HUMAN	-1.24056	0.0349193	-1.21339	0.119991	1.02239	0.733016
CHD2_HUMAN	1.12076	0.174762	1.06919	0.541582	-1.04824	0.406765
CHD3_HUMAN	1.40759	0.000260357	1.37334	4.00877e-05	-1.02494	0.767768
CHD4_HUMAN	1.16066	7.41749e-05	1.12496	0.0317073	-1.03173	0.404205
CHDH_HUMAN	-1.12072	0.248828	1.04577	0.721638	1.17202	0.0262364
CHERP_HUMAN	1.02344	0.606126	1.01128	0.847599	-1.01202	0.746832
CHID1_HUMAN	-1.23023	0.00148643	-1.13167	0.0828078	1.08709	0.0887715
CHIO_HUMAN	1.12198	0.091138	1.00883	0.877541	-1.11216	0.109528
CHIP_HUMAN	1.04933	0.370391	1.03826	0.524887	-1.01066	0.828491
CHIT1_HUMAN	1.19957	0.049516	1.18574	0.0607486	-1.01167	0.901138
CHKA_HUMAN	1.10817	0.286335	1.31152	0.0675635	1.18349	ND
CHKB_HUMAN	1.1421	0.0301365	1.11435	0.128064	-1.0249	0.65006
CHLE_HUMAN	-1.06423	0.333222	-1.13377	0.140112	-1.06534	0.012985
CHM1A_HUMAN	1.31348	1.04411e-05	1.34188	0.00217023	1.02162	0.649315
CHM1B_HUMAN	1.24537	0.00961821	1.1718	0.146105	-1.06278	0.242803
CHM2A_HUMAN	1.29063	8.07217e-05	1.29443	0.000783337	1.00294	0.945826
CHM2B_HUMAN	1.25445	0.000331978	1.23385	0.00751757	-1.0167	0.752928
CHM4A_HUMAN	1.20514	0.0030458	1.20756	0.00674534	1.00201	0.957637
CHM4B_HUMAN	1.56488	6.9673e-09	1.48968	7.45923e-05	-1.05048	0.351718
CHMP3_HUMAN	1.20284	0.00614144	-1.01156	0.869837	-1.21674	0.0256499
CHMP5_HUMAN	1.12844	0.0259223	1.11931	0.0165253	-1.00815	0.884941
CHMP6_HUMAN	1.31414	0.000226301	1.30933	0.00600448	0.996339	0.964985
CHMP7_HUMAN	-1.28719	0.116081	-1.31169	0.434694	-1.01903	ND
CHP1_HUMAN	1.11034	0.0344865	1.09806	0.156136	-1.01119	0.742324
CHP3_HUMAN	1.45791	0.000781702	1.23233	0.0395548	-1.18305	0.0346907
CHPF2_HUMAN	1.18007	0.381662	1.02733	0.86879	-1.14868	0.241466
CHRD_HUMAN	1.60919	0.075316	1.6575	0.0787661	1.03002	0.890155
CHRD1_HUMAN	-1.11104	0.197507	-1.24249	0.0320038	-1.11831	0.213551
CHSP1_HUMAN	1.01085	0.906918	1.02591	0.801913	1.0149	0.891436
CHSS1_HUMAN	3.2919	0.00171659	3.26117	0.00355653	-1.00942	0.970364
CHSS2_HUMAN	-1.21029	0.0721759	-1.24016	0.00379856	-1.02467	0.814761
CHST4_HUMAN	1.18519	0.0240225	1.23675	0.00298982	1.0435	0.569785
CHSTB_HUMAN	-1.65285	ND	-1.32649	0.588168	1.24602	ND
CHSTD_HUMAN	1.21146	0.0131604	1.18197	0.14367	-1.02495	0.799292
CHSTE_HUMAN	1.00152	0.981298	1.04901	0.604118	1.04742	0.524251
CHSTF_HUMAN	-1.13143	0.260242	-1.06923	0.507288	1.05817	ND
CHTOP_HUMAN	1.67073	1.71632e-05	1.51503	0.00107723	-1.10277	0.315991
CHUR_HUMAN	-1.04226	0.904039	1.16823	0.49842	1.21761	ND
CI064_HUMAN	-1.68282	1.39096e-07	-1.70495	9.17097e-05	-1.01315	0.858873
CI078_HUMAN	1.07184	0.230572	1.17464	0.147094	1.09591	ND
CI114_HUMAN	1.36839	0.0285454	1.60231	0.0419157	1.17095	0.386071
CI129_HUMAN	1.18791	0.00647416	1.16632	0.0367019	-1.01852	0.763935
CIA30_HUMAN	-1.34001	0.00150198	-1.28444	0.0229334	1.04326	0.513526
CIAO1_HUMAN	1.07965	0.437018	-1.00448	0.970216	-1.08449	0.533533
CIB1_HUMAN	1.04861	0.410437	1.01426	0.881131	-1.03387	0.666979
CIDEB_HUMAN	-1.84999	0.000221667	-1.77279	0.0196322	1.04355	0.659906
CILP1_HUMAN	-1.49251	0.401033	-1.12641	0.805732	1.32501	0.19547
CILP2_HUMAN	ND	ND	2.9006	0.408693	ND	ND
CING_HUMAN	1.10027	0.00197763	1.1542	0.00279897	1.04901	0.180707
CIP4_HUMAN	1.11126	0.011096	1.08255	0.167197	-1.02653	0.589975
CIR1_HUMAN	2.26636	0.00188551	1.67766	0.127326	-1.35091	0.227371
CIRBP_HUMAN	1.23802	0.000713509	1.17657	0.0230422	-1.05222	0.336892
CISD1_HUMAN	-1.02698	0.654848	-1.04902	0.252818	-1.02147	0.794557
CISD2_HUMAN	-1.32996	1.99299e-07	-1.34858	6.36689e-05	-1.014	0.803693
CISD3_HUMAN	1.09766	0.277303	1.26561	0.013369	1.15301	0.121751
CISY_HUMAN	-1.03417	0.300688	1.00789	0.82297	1.04233	0.216884
CIZ1_HUMAN	1.12124	0.252698	1.09009	ND	-1.02858	ND
CJ011_HUMAN	1.07535	0.173255	1.13238	0.209521	1.05303	0.443948
CJ076_HUMAN	-1.08892	0.308774	-1.06174	0.533007	1.0256	0.751328
CK052_HUMAN	1.08688	0.306307	1.17117	0.0580491	1.07756	0.21652
CK054_HUMAN	-1.54773	2.92219e-06	-1.61281	0.000204868	-1.04205	0.50921
CK068_HUMAN	-1.20625	0.0960575	-1.30953	0.0731132	-1.08562	0.253714
CK096_HUMAN	1.11657	0.248213	1.14052	0.260946	1.02145	0.800517
CK098_HUMAN	1.63075	0.00186657	1.45569	0.00321231	-1.12026	0.383703
CK5P2_HUMAN	1.05642	0.548048	1.06896	0.680179	1.01188	ND
CK5P3_HUMAN	-1.28404	5.54108e-06	-1.34405	0.000323397	-1.04673	0.33816
CKAP4_HUMAN	1.57822	2.45734e-07	1.61653	5.00971e-07	1.02428	0.712194
CKAP5_HUMAN	1.11365	0.00984955	1.03867	0.473596	-1.07219	0.0448092
CL004_HUMAN	1.41793	ND	1.19757	0.373317	-1.18401	ND
CL16A_HUMAN	-1.56899	ND	-1.72113	ND	-1.09697	ND
CLAP1_HUMAN	-1.02512	0.499946	-1.0492	0.320273	-1.02349	0.557494
CLAP2_HUMAN	1.01665	0.795325	1.13154	0.188042	1.113	0.032096
CLC11_HUMAN	1.43519	0.0029783	1.38752	0.00165175	-1.03436	0.793159
CLC14_HUMAN	-1.03707	0.686315	-1.07809	0.456455	-1.03956	0.731053
CLC4G_HUMAN	-2.63651	8.60731e-06	-2.26691	0.00434307	1.16304	0.140953
CLC4M_HUMAN	-3.41296	1.34695e-07	-2.88226	0.000213982	1.18413	0.18159
CLCA_HUMAN	1.29826	2.20945e-05	1.31481	0.000152226	1.01275	0.782982
CLCB_HUMAN	1.07335	0.180806	1.17522	0.0175139	1.09491	0.175227
CLCC1_HUMAN	-1.16296	0.157237	-1.14288	0.320109	1.01757	0.848431
CLCN3_HUMAN	2.32859	1.40409e-05	1.96427	0.00214756	-1.18547	0.187496
CLCN7_HUMAN	-1.3974	0.0033169	-1.34122	0.0300233	1.04189	0.433927
CLD1_HUMAN	-1.51072	0.00350766	-1.7228	0.00675351	-1.14038	0.310907
CLH1_HUMAN	-1.0528	0.0701778	-1.10902	0.00113248	-1.0534	0.121392
CLH2_HUMAN	-2.59386	0.00594996	-2.56712	0.0162083	1.01042	0.898966
CLIC1_HUMAN	1.63463	3.04978e-09	1.54584	0.000281197	-1.05744	0.440147
CLIC2_HUMAN	0.995131	0.920599	1.03169	0.568101	1.03673	0.549328
CLIC4_HUMAN	1.04876	0.305257	-1.00263	0.9659	-1.05152	0.426269
CLIC5_HUMAN	1.57091	0.0076676	1.31302	0.00955403	-1.19641	0.228951
CLIC6_HUMAN	1.40489	0.00670266	1.2038	0.142763	-1.16705	0.138356
CLIP1_HUMAN	-1.08697	0.20612	-1.116	0.241184	-1.02671	0.546239
CLIP2_HUMAN	1.661	0.000996516	1.44857	0.00641113	-1.14665	0.158806
CLM8_HUMAN	1.66363	ND	1.46166	0.00361569	-1.13818	ND
CLMN_HUMAN	-1.16045	1.97037e-05	-1.14667	0.000608076	1.01201	0.616822
CLN5_HUMAN	1.17119	0.000879122	1.16453	0.0361589	-1.00572	0.937271
CLN6_HUMAN	1.09446	0.377714	1.21151	0.0461333	1.10694	0.429946
CLN8_HUMAN	-1.19091	0.290928	-1.22027	0.111334	-1.02466	ND
CLP1L_HUMAN	-1.18235	0.00198047	-1.12274	0.0869063	1.05309	0.19977
CLPB_HUMAN	-1.03352	0.443495	1.09707	0.152958	1.13384	0.0114869
CLPP_HUMAN	-1.06492	0.20387	-1.06234	0.374385	1.00243	0.947612
CLPT1_HUMAN	-1.498	5.33143e-07	-1.54789	0.000188235	-1.0333	0.589957
CLPX_HUMAN	-1.23453	7.13425e-09	-1.17527	0.000363048	1.05042	0.191358
CLU_HUMAN	-1.55096	1.25655e-08	-1.45987	6.49404e-05	1.06239	0.0418279
CLUS_HUMAN	1.47496	5.03963e-06	1.7786	0.000272601	1.20586	0.0556637
CLYBL_HUMAN	-1.24667	0.00029797	-1.06925	0.247413	1.16593	0.0291975
CMA1_HUMAN	1.27521	0.0475923	1.26248	0.0159101	-1.01008	0.934591
CMBL_HUMAN	-3.07439	2.38276e-11	-2.72434	8.20066e-07	1.12849	0.12097
CMC1_HUMAN	-1.33555	7.98769e-06	-1.27243	0.00195376	1.0496	0.488787
CMC2_HUMAN	-1.78353	1.26255e-10	-1.59794	2.05996e-05	1.11615	0.102323
CMC4_HUMAN	1.02914	0.552211	1.10255	0.181343	1.07133	0.162968
CMPK2_HUMAN	-1.10778	0.012657	-1.14771	0.0528536	-1.03605	0.457779
CMS1_HUMAN	-1.0318	0.486267	1.03213	0.673416	1.06495	ND
CMTD1_HUMAN	-1.0723	0.419385	1.05751	0.688706	1.13397	0.332252
CMTR1_HUMAN	-1.06672	0.273572	-1.00124	0.991311	1.0654	0.164792
CN142_HUMAN	-1.06018	0.392369	-1.11799	0.161628	-1.05452	0.461148
CN159_HUMAN	1.0544	0.39205	1.0188	0.804693	-1.03495	0.584881
CN166_HUMAN	1.0692	0.159329	1.00998	0.797458	-1.05864	0.27449
CN37_HUMAN	1.03525	0.481156	1.03476	0.62299	0.99953	0.996062
CNBP_HUMAN	-1.06884	0.187996	1.00946	0.890535	1.07895	0.109151
CNDP2_HUMAN	-1.57845	9.05372e-12	-1.57608	2.05682e-08	1.00151	0.965071
CNGA1_HUMAN	1.434	0.213754	3.1225	0.111145	2.17748	ND
CNIH4_HUMAN	1.22077	0.0691342	1.27322	0.0294926	1.04296	0.731357
CNN1_HUMAN	1.7765	7.24964e-05	2.93589	0.0995154	1.65263	0.230403
CNN2_HUMAN	1.66082	4.67577e-08	1.61284	0.00016953	-1.02975	0.690872
CNN3_HUMAN	1.20646	0.000149068	1.22563	0.00221381	1.0159	0.7271
CNNM3_HUMAN	-1.42026	0.000200793	-1.39561	0.00616113	1.01766	0.794727
CNO10_HUMAN	1.03302	0.513576	1.0181	0.760795	-1.01465	0.734953
CNO11_HUMAN	-1.28281	0.0322119	-1.48966	0.032101	-1.16125	0.310572
CNO6L_HUMAN	1.23729	0.00545901	1.11727	0.187771	-1.10742	0.151281
CNOT1_HUMAN	-1.16225	0.00995094	-1.20328	0.0117766	-1.0353	0.510839
CNOT2_HUMAN	-1.09713	0.257461	-1.04451	0.570254	1.05038	0.530845
CNOT3_HUMAN	1.30542	3.57841e-05	1.16104	0.0765671	-1.12435	0.11771
CNOT4_HUMAN	-1.14701	0.439382	-1.08519	0.708817	1.05697	0.746007
CNOT7_HUMAN	1.18673	0.16065	1.09375	0.519985	-1.08501	0.537873
CNPY2_HUMAN	1.06072	0.274599	1.24886	0.00127793	1.17736	0.0262891
CNPY3_HUMAN	-1.03839	0.631597	-1.2288	0.0479379	-1.18337	0.0280132
CNPY4_HUMAN	1.46721	4.836e-05	1.34267	0.00137145	-1.09276	0.257195
CNRP1_HUMAN	1.24419	0.00197275	1.40917	0.0371123	1.13261	0.312618
CNTFR_HUMAN	1.03109	0.539375	-1.0051	0.951509	-1.03635	0.568957
CNTN4_HUMAN	1.25331	ND	1.19359	0.0361518	-1.05003	ND
CNTP2_HUMAN	1.41522	ND	1.56814	0.138119	1.10805	ND
CNTRB_HUMAN	1.0103	ND	1.07994	0.699131	1.06893	ND
CO040_HUMAN	ND	ND	1.32326	0.204125	ND	ND
CO052_HUMAN	2.08431	2.08844e-06	1.96486	0.000251253	-1.0608	0.580826
CO1A1_HUMAN	2.36553	1.25265e-05	2.18837	0.000693707	-1.08095	0.623843
CO1A2_HUMAN	3.1228	5.39308e-08	2.7766	1.30943e-05	-1.12469	0.35849
CO2_HUMAN	1.28652	1.16336e-05	1.21343	0.000324664	-1.06023	0.258277
CO2A1_HUMAN	2.31104	0.0233405	1.57184	8.62082e-05	-1.47027	0.265686
CO3_HUMAN	1.61239	7.09927e-05	1.37888	2.57059e-05	-1.16935	0.147753
CO3A1_HUMAN	1.91204	4.81927e-06	1.73642	0.000141732	-1.10114	0.399869
CO4A_HUMAN	1.12427	0.0770046	1.11045	0.222204	-1.01245	0.877142
CO4A1_HUMAN	1.05459	0.486209	1.10528	0.428533	1.04806	0.514784
CO4A2_HUMAN	1.50413	5.58237e-08	1.55737	8.63633e-08	1.03539	0.432107
CO4B_HUMAN	1.25107	0.0377297	1.0756	0.389318	-1.16313	0.228383
CO5_HUMAN	1.15178	0.0476842	1.07241	0.137774	-1.07402	0.351473
CO5A1_HUMAN	2.12799	2.68377e-07	1.7072	6.77312e-07	-1.24648	0.032535
CO5A2_HUMAN	1.76788	4.90755e-05	1.72448	0.000118644	-1.02517	0.838172
CO6_HUMAN	1.2768	2.9536e-05	1.26281	0.000609113	-1.01108	0.849128
CO6A1_HUMAN	1.7672	1.46272e-05	1.70201	0.000172429	-1.0383	0.739309
CO6A2_HUMAN	1.75901	2.51644e-06	1.70373	0.00100451	-1.03245	0.781495
CO6A3_HUMAN	1.72358	4.0174e-07	1.65924	4.48505e-05	-1.03877	0.656791
CO6A6_HUMAN	-1.67584	0.00028983	-1.53798	0.0189705	1.08964	0.221805
CO7_HUMAN	2.07295	4.73031e-08	1.8443	1.39447e-05	-1.12398	0.173932
CO8A_HUMAN	1.1429	0.00737028	1.19828	0.0361207	1.04845	0.43091
CO8B_HUMAN	1.21341	0.000493539	1.17285	0.0189429	-1.03459	0.451575
CO8G_HUMAN	1.3694	5.84573e-08	1.44124	1.65671e-05	1.05246	0.265729
CO9_HUMAN	1.1482	0.0226084	1.12225	0.202502	-1.02312	0.745701
COA3_HUMAN	-1.04247	0.45308	1.06252	0.38653	1.10765	0.0190512
COA4_HUMAN	-1.50255	0.00100429	-1.43763	0.0178637	1.04515	0.626356
COA5_HUMAN	1.10355	0.168838	1.24332	0.117171	1.12665	0.291596
COA6_HUMAN	-1.14982	0.0238582	-1.10063	0.120172	1.04469	0.5247
COA7_HUMAN	1.10739	0.0610566	1.0988	0.0711826	-1.00781	0.89729
COAA1_HUMAN	1.20719	0.0481885	1.28717	0.0354037	1.06625	0.53402
COAC_HUMAN	1.06796	0.689904	1.043	0.858314	-1.02392	ND
COASY_HUMAN	-1.32863	8.72499e-10	-1.34063	3.85241e-06	-1.00903	0.757062
COBL_HUMAN	1.04957	0.351209	1.0606	0.214357	1.01051	0.860687
COBL1_HUMAN	-1.54373	2.91711e-11	-1.5368	4.79588e-07	1.0045	0.879522
COCA1_HUMAN	1.40778	2.11479e-05	1.3783	1.61437e-06	-1.02138	0.740765
COEA1_HUMAN	2.03243	6.52693e-09	1.77867	1.19639e-06	-1.14267	0.0856439
COF1_HUMAN	1.3007	0.00114063	1.28814	0.0102382	-1.00975	0.924132
COF2_HUMAN	-1.44842	1.6408e-05	-1.33994	0.000692271	1.08096	0.37109
COFA1_HUMAN	1.63544	3.9997e-08	1.56107	4.06565e-06	-1.04764	0.412723
COG1_HUMAN	1.18741	0.0216939	1.08399	0.302302	-1.09541	0.225803
COG2_HUMAN	-1.02993	0.612962	-1.09249	0.069434	-1.06073	0.430651
COG3_HUMAN	-1.01732	0.546959	-1.00772	0.772557	1.00953	0.791501
COG4_HUMAN	1.09301	0.210978	1.10617	0.196306	1.01204	0.83113
COG5_HUMAN	1.21195	0.00258384	1.21199	0.0376818	1.00003	0.992526
COG6_HUMAN	1.0845	0.0732156	1.07535	0.26664	-1.00851	0.853252
COG7_HUMAN	-1.01074	0.897057	-1.09696	0.375335	-1.0853	0.330537
COG8_HUMAN	1.07607	0.0907704	1.06091	0.325316	-1.01429	0.755542
COGA1_HUMAN	2.1865	0.000831791	2.21931	0.00275776	1.01501	ND
COIA1_HUMAN	1.59196	5.59589e-08	1.6064	8.74317e-07	1.00907	0.859757
COL10_HUMAN	1.46249	0.00292635	1.21963	0.0209725	-1.19913	0.085208
COL11_HUMAN	1.34192	4.95373e-05	1.25989	0.0026413	-1.06511	0.200302
COLA1_HUMAN	1.15226	0.0160628	1.27638	0.00116839	1.10772	0.145031
COMD1_HUMAN	-1.05154	0.173074	-1.01118	0.812898	1.03991	0.296971
COMD2_HUMAN	1.23853	0.0122222	1.33266	0.0306584	1.076	0.272915
COMD3_HUMAN	-1.1635	0.00927897	-1.20286	0.0157671	-1.03383	0.49431
COMD4_HUMAN	-1.41156	0.00175018	-1.44487	0.0145696	-1.0236	0.79003
COMD5_HUMAN	-1.21711	0.000466169	-1.20427	0.0336661	1.01066	0.878267
COMD6_HUMAN	-1.20299	0.00806821	-1.11792	0.232548	1.0761	0.421774
COMD7_HUMAN	-1.02461	0.733615	1.16393	0.163144	1.19258	0.0225291
COMD8_HUMAN	1.02962	0.415386	1.00933	0.843995	-1.0201	0.614591
COMD9_HUMAN	1.02682	0.74975	1.15328	0.227627	1.12316	0.324224
COMDA_HUMAN	-1.00772	0.890059	-1.00821	0.904456	0.999512	0.998635
COMP_HUMAN	1.35081	0.050622	1.21013	0.133123	-1.11625	0.442436
COMT_HUMAN	-1.5267	8.07444e-05	-1.45428	0.00644766	1.0498	0.305713
COPA_HUMAN	-1.13646	3.13928e-05	-1.13266	0.000699876	1.00335	0.875714
COPB_HUMAN	-1.20386	0.000131465	-1.22054	0.000402788	-1.01385	0.751894
COPB2_HUMAN	-1.1165	0.000750109	-1.11297	0.00297987	1.00317	0.904952
COPD_HUMAN	-1.02776	0.223613	-1.0215	0.561644	1.00612	0.780583
COPE_HUMAN	-1.11077	0.00039958	-1.08879	0.0497076	1.02018	0.490314
COPG1_HUMAN	-1.10178	8.44945e-05	-1.14424	0.000777501	-1.03854	0.0764487
COPG2_HUMAN	1.02686	0.247985	-1.00241	0.930699	-1.02934	0.331541
COPRS_HUMAN	-1.30739	0.171569	-1.07966	0.820545	1.21093	0.210748
COPZ1_HUMAN	1.16123	0.0196487	1.13482	0.0139473	-1.02327	0.71323
COPZ2_HUMAN	-1.01551	0.821171	-1.01533	0.867397	1.00017	0.989825
COQ3_HUMAN	-1.1866	0.000650629	1.01224	0.839178	1.20113	9.042e-05
COQ5_HUMAN	-1.28202	1.75522e-05	-1.18523	0.0263425	1.08166	0.168353
COQ6_HUMAN	-1.38052	1.25868e-07	-1.28373	5.8442e-05	1.0754	0.105301
COQ7_HUMAN	-1.02968	0.697469	1.02513	0.828039	1.05555	0.321093
COQ8A_HUMAN	-1.2227	0.000384335	-1.16298	0.06403	1.05135	0.256767
COQ8B_HUMAN	1.28443	0.0603908	1.3952	0.147845	1.08624	0.454281
COQ9_HUMAN	-1.07055	0.285239	1.05424	0.528288	1.12861	0.0045308
COR1A_HUMAN	1.77094	1.25651e-07	1.59444	1.50307e-06	-1.1107	0.164317
COR1B_HUMAN	1.09306	0.0386915	1.11914	0.13196	1.02386	0.705605
COR1C_HUMAN	1.40339	1.69147e-08	1.37275	9.72588e-05	-1.02232	0.665955
CORO7_HUMAN	1.23596	6.00593e-05	1.2056	0.0168872	-1.02518	0.71899
COT1_HUMAN	1.37804	7.98322e-05	1.38387	0.000244565	1.00423	0.940987
COT2_HUMAN	1.66029	2.91414e-05	1.39149	0.0126895	-1.19318	0.0272118
COTL1_HUMAN	1.28607	0.000327312	1.21049	0.00751449	-1.06244	0.31954
COX1_HUMAN	-1.68841	0.00611302	-2.06391	7.07272e-05	-1.2224	ND
COX11_HUMAN	-1.11247	0.188702	-1.13498	0.234839	-1.02023	0.708141
COX15_HUMAN	-1.21514	0.00669951	-1.11773	0.338787	1.08715	0.376112
COX16_HUMAN	-1.18028	0.08834	-1.21221	0.0565183	-1.02706	0.680842
COX17_HUMAN	-1.56001	2.5676e-06	-1.59114	0.000910159	-1.01995	0.829614
COX18_HUMAN	-1.23341	0.01066	-1.04031	0.728636	1.18561	0.0769927
COX19_HUMAN	-1.16129	0.00231767	-1.17334	0.0766744	-1.01037	0.883486
COX2_HUMAN	-1.67444	2.38582e-05	-1.34888	0.0247057	1.24135	0.00980622
COX20_HUMAN	-1.22558	0.0254046	-1.17016	0.184371	1.04737	0.455196
COX3_HUMAN	-2.4964	0.000177261	-2.33293	0.0131287	1.07007	0.450925
COX41_HUMAN	-1.09554	0.10188	-1.02747	0.740339	1.06625	0.394107
COX5A_HUMAN	-1.32315	1.4302e-06	-1.25978	0.000998075	1.0503	0.323215
COX5B_HUMAN	-1.22928	0.000132264	-1.21044	0.014949	1.01557	0.709895
COX6C_HUMAN	-1.13417	0.016916	-1.03079	0.725673	1.10029	0.107098
COX7B_HUMAN	1.05557	0.560757	1.09417	0.447671	1.03656	0.685079
COX7C_HUMAN	-1.3721	4.56836e-06	-1.21275	0.0523452	1.1314	0.156978
COX7R_HUMAN	-1.13032	0.0667919	-1.06015	0.587523	1.0662	0.358667
COX8A_HUMAN	-1.09015	0.200879	-1.05128	0.54104	1.03697	0.492097
COXM1_HUMAN	1.07724	0.204491	1.09323	0.108994	1.01484	0.816011
COXM2_HUMAN	1.08291	0.489661	1.12395	0.271551	1.0379	0.74223
CP013_HUMAN	1.0106	0.8283	1.13289	0.177896	1.12102	0.0918896
CP062_HUMAN	-1.17909	0.00296632	-1.11516	0.0954518	1.05733	0.379176
CP070_HUMAN	1.00508	0.918573	-1.02118	0.715775	-1.02637	0.686312
CP135_HUMAN	1.40439	0.0196723	1.37548	0.0110819	-1.02102	0.845378
CP17A_HUMAN	-1.69158	0.0347095	2.14806	ND	3.63362	ND
CP1A1_HUMAN	-1.3267	ND	-1.20733	ND	1.09887	ND
CP1A2_HUMAN	-3.65146	0.000149821	-3.41269	0.00746686	1.06996	0.553601
CP20A_HUMAN	-1.52333	1.76294e-09	-1.40446	3.75377e-06	1.08464	0.120391
CP250_HUMAN	1.86475	0.000676172	1.41584	0.0667946	-1.31706	ND
CP27A_HUMAN	-1.44171	6.59003e-06	-1.27717	0.00647666	1.12883	0.0786399
CP2A6_HUMAN	-2.24603	0.000196221	-2.11216	0.00945871	1.06338	0.3811
CP2A7_HUMAN	-1.2822	0.604354	-1.37072	0.439328	-1.06904	0.886183
CP2B6_HUMAN	-2.41306	0.00278747	-2.10446	0.0511596	1.14664	0.179081
CP2C8_HUMAN	-1.96377	9.77927e-05	-1.89101	0.00585738	1.03848	0.583977
CP2C9_HUMAN	-2.2325	2.56816e-07	-2.09761	0.000183757	1.06431	0.357553
CP2CI_HUMAN	-1.64675	0.000405007	-1.63346	0.0113025	1.00813	0.879001
CP2CJ_HUMAN	-2.10129	0.00186179	-2.19338	0.0220953	-1.04383	0.548611
CP2D6_HUMAN	-1.75031	0.000610171	-1.85045	0.00844683	-1.05721	0.436494
CP2E1_HUMAN	-2.04151	3.34496e-06	-2.07401	0.000326908	-1.01592	0.862646
CP2J2_HUMAN	-2.30195	1.29582e-09	-2.17341	1.46191e-05	1.05914	0.549737
CP2S1_HUMAN	1.2707	0.12657	-1.05114	0.725352	-1.33568	0.126119
CP343_HUMAN	-2.71547	0.0522376	-2.75122	0.172852	-1.01316	0.915374
CP39A_HUMAN	-1.16752	0.0823881	-1.06826	0.50241	1.09292	0.305601
CP3A4_HUMAN	-3.64622	0.0397612	-3.2042	0.171885	1.13795	0.320974
CP3A5_HUMAN	-1.62671	0.187309	-2.28109	0.170072	-1.40227	0.145094
CP3A7_HUMAN	1.11127	0.528489	1.16796	0.509258	1.05101	0.798984
CP4AB_HUMAN	-1.81525	6.31789e-06	-1.72445	0.00145472	1.05265	0.14903
CP4F2_HUMAN	-1.92587	3.8388e-10	-1.73088	1.44069e-05	1.11266	0.0869821
CP4F3_HUMAN	-1.49181	5.57658e-07	-1.38386	0.00056674	1.078	0.0847766
CP4F8_HUMAN	-1.82994	6.62673e-06	-1.77909	0.000861079	1.02858	0.707102
CP4FB_HUMAN	-1.57416	9.84492e-10	-1.44007	1.72747e-06	1.09312	0.12524
CP4FC_HUMAN	-1.73596	6.68873e-08	-1.54748	0.00108917	1.12179	0.205392
CP4FN_HUMAN	-1.4678	0.0303069	-2.10022	0.0020958	-1.43086	0.0697049
CP4V2_HUMAN	-1.69794	2.29655e-05	-1.29549	0.0628017	1.31065	0.0018162
CP51A_HUMAN	-1.78171	2.37338e-05	-1.76594	0.00226192	1.00893	0.843857
CP7B1_HUMAN	-1.04457	0.250953	-1.06899	0.206323	-1.02337	0.607471
CP8B1_HUMAN	-1.65961	3.54735e-06	-1.52925	0.00230988	1.08524	0.395097
CPEB2_HUMAN	-1.07588	0.565963	-1.08535	0.479256	-1.00881	0.934076
CPIN1_HUMAN	-1.14845	0.0689944	-1.11298	0.231923	1.03187	0.599275
CPN2_HUMAN	1.09208	0.136463	1.11358	0.0892139	1.01969	0.761041
CPNE1_HUMAN	-1.06139	0.289288	-1.06984	0.296967	-1.00797	0.900238
CPNE2_HUMAN	-1.49528	6.31493e-05	-1.50158	0.000381541	0.995809	0.968569
CPNE3_HUMAN	-1.02321	0.629689	1.00763	0.908674	1.03101	0.521816
CPNE5_HUMAN	-1.20155	0.0458434	-1.27533	0.121195	-1.06141	0.430973
CPNE8_HUMAN	1.00462	0.947005	1.19253	0.314499	1.18705	0.223508
CPNS1_HUMAN	1.11178	0.0409122	1.10942	0.0686705	0.997877	0.976152
CPPED_HUMAN	-1.32971	0.000873794	-1.42754	0.0033528	-1.07357	0.352196
CPSF1_HUMAN	-1.04805	0.279356	-1.02418	0.70229	1.0233	0.529494
CPSF2_HUMAN	1.1864	0.130842	1.05115	0.281337	-1.12867	0.362662
CPSF3_HUMAN	1.22159	0.000407984	1.1309	0.0144057	-1.08019	0.192255
CPSF4_HUMAN	-1.0477	0.368247	-1.04864	0.465825	0.999101	0.99737
CPSF5_HUMAN	-1.05993	0.228995	-1.17249	0.00475768	-1.1062	0.130197
CPSF6_HUMAN	1.21535	0.00214714	1.10853	0.124568	-1.09636	0.0622146
CPSF7_HUMAN	1.08411	0.0528381	1.12225	0.0594633	1.03518	0.284056
CPSM_HUMAN	-2.02002	1.48034e-11	-1.54909	2.7744e-05	1.30401	0.0115331
CPT1A_HUMAN	1.03288	0.405136	1.00373	0.930438	-1.02903	0.494351
CPT2_HUMAN	-1.1815	0.0236105	1.00126	0.986112	1.18299	0.0329436
CPTP_HUMAN	-1.17699	0.319966	-1.05283	0.75541	1.11793	0.456402
CPVL_HUMAN	1.12788	0.120065	1.0446	0.584444	-1.07972	0.433177
CPZIP_HUMAN	1.24749	0.00251082	1.14188	0.0965014	-1.09249	0.0984629
CQ062_HUMAN	1.00599	0.931973	-1.14068	0.138521	-1.14751	0.0492001
CQ10A_HUMAN	-1.14125	0.183629	-1.10491	0.375556	1.03289	ND
CR025_HUMAN	1.30482	0.114775	1.33965	0.0282337	1.02669	0.879331
CR032_HUMAN	1.22415	0.0831921	1.14031	0.184761	-1.07352	0.560689
CR1_HUMAN	1.68229	0.303439	1.20254	ND	-1.39895	ND
CR3L3_HUMAN	-1.97409	ND	-2.2575	0.000921834	-1.14357	ND
CRADD_HUMAN	-1.13321	0.000849791	-1.08011	0.0927307	1.04917	0.217072
CRBG3_HUMAN	1.19715	0.189533	1.08609	0.554432	-1.10226	0.559822
CRBN_HUMAN	1.28034	0.0592424	1.22069	0.0292219	-1.04886	0.670354
CRCM_HUMAN	-1.11963	0.00353117	-1.15868	0.0250696	-1.03488	0.548237
CREB1_HUMAN	1.23734	7.03867e-05	1.20542	0.00086762	-1.02648	0.478479
CREG1_HUMAN	-1.04741	0.523781	-1.0212	0.804003	1.02567	0.759177
CREL1_HUMAN	1.00822	0.837414	1.04944	0.222827	1.04088	0.415858
CREL2_HUMAN	-1.11758	0.0371968	-1.1302	0.0937204	-1.01129	0.782089
CREST_HUMAN	1.74569	0.00287421	1.57447	ND	-1.10875	ND
CRIM1_HUMAN	1.40478	0.0422485	1.47231	0.0306823	1.04808	0.638724
CRIP1_HUMAN	2.80789	0.000242216	3.70799	0.00501683	1.32056	0.295226
CRIP2_HUMAN	2.04466	0.00141806	2.30393	0.00119055	1.1268	0.549594
CRIS3_HUMAN	1.46903	0.00602299	1.57514	0.0633381	1.07223	0.688177
CRK_HUMAN	-1.08001	0.0373813	-1.11967	0.0122125	-1.03672	0.435103
CRKL_HUMAN	-1.01722	0.851451	-1.1889	0.0804982	-1.16877	0.177494
CRLD2_HUMAN	1.75209	0.00138757	1.68723	ND	-1.03844	ND
CRLF3_HUMAN	1.38258	0.000472167	1.78117	0.0295816	1.28829	0.165309
CRNL1_HUMAN	1.13304	0.186678	1.00753	0.889383	-1.12457	0.283178
CROCC_HUMAN	1.3134	0.0618888	1.171	0.0780086	-1.1216	0.434465
CRP_HUMAN	-1.76821	6.11435e-05	-1.89915	0.000484372	-1.07405	0.533629
CRTAP_HUMAN	1.2672	0.00317753	1.05693	0.37722	-1.19894	0.0377919
CRTC1_HUMAN	1.55333	ND	1.34315	0.0443093	-1.15648	ND
CRTC2_HUMAN	-1.0543	0.431155	-1.08708	0.411957	-1.03109	0.764863
CRTC3_HUMAN	1.1839	0.294068	-1.08885	ND	-1.28909	ND
CRYAB_HUMAN	1.6954	1.67508e-06	1.72035	0.00327779	1.01472	0.898516
CRYL1_HUMAN	-1.64502	4.86365e-13	-1.56212	1.28091e-08	1.05307	0.136189
CRYM_HUMAN	-1.14329	0.0320339	-1.0357	0.659014	1.10389	0.198707
CS012_HUMAN	-1.3955	0.000274582	-1.31888	0.0271823	1.05809	0.465371
CS025_HUMAN	1.28054	0.016273	1.38779	0.0686953	1.08375	0.392017
CS043_HUMAN	1.05776	0.518981	-1.0927	0.483726	-1.15581	0.00737961
CSAD_HUMAN	1.08848	0.673428	1.19033	ND	1.09357	ND
CSCL1_HUMAN	1.00929	0.905873	-1.00784	0.918766	-1.01721	0.77831
CSCL2_HUMAN	-1.62946	8.68655e-07	-1.53579	0.00354456	1.061	0.270198
CSDE1_HUMAN	-1.15609	0.000581139	-1.13924	0.0230394	1.01479	0.399385
CSF1R_HUMAN	-1.10181	0.261717	-1.21764	0.135267	-1.10512	0.11148
CSF2R_HUMAN	1.67669	0.0927019	1.57934	0.0237158	-1.06164	ND
CSK_HUMAN	1.07053	0.039781	-1.0169	0.604197	-1.08862	0.0280776
CSK21_HUMAN	1.21233	0.00125633	1.25393	0.00209533	1.03431	0.56481
CSK22_HUMAN	1.1638	0.00650721	1.11469	0.0972632	-1.04405	0.314929
CSK2B_HUMAN	1.0438	0.123431	1.02711	0.382382	-1.01625	0.546708
CSKI2_HUMAN	-1.235	0.0687308	-1.29247	0.0437394	-1.04654	0.593232
CSKP_HUMAN	1.01048	0.762165	1.02134	0.628179	1.01075	0.68805
CSN1_HUMAN	-1.05593	0.169233	-1.0576	0.332118	0.99842	0.986654
CSN2_HUMAN	1.03983	0.307027	1.06959	0.28933	1.02861	0.594871
CSN3_HUMAN	-1.23002	3.68378e-07	-1.28297	1.8882e-05	-1.04305	0.139301
CSN4_HUMAN	-1.04727	0.0535386	-1.10581	0.00352203	-1.0559	0.0104801
CSN5_HUMAN	-1.03733	0.415549	-1.14643	0.0177439	-1.10517	0.107093
CSN6_HUMAN	0.997129	0.93784	-1.03986	0.459061	-1.03688	0.425679
CSN7A_HUMAN	1.05596	0.293691	1.02404	0.720713	-1.03117	0.604409
CSN7B_HUMAN	1.10563	0.110775	1.1131	0.25253	1.00676	0.930871
CSN8_HUMAN	1.04667	0.537219	-1.03524	0.591888	-1.08355	0.326631
CSPG2_HUMAN	2.21306	1.14478e-07	1.80426	6.08897e-06	-1.22657	0.0573868
CSPG4_HUMAN	1.32613	0.00073196	1.21326	0.0175838	-1.09304	0.067995
CSRP1_HUMAN	1.44045	0.000310766	1.75059	0.0100995	1.21531	0.211406
CSRP2_HUMAN	1.62512	3.54525e-06	1.71205	5.59532e-05	1.05349	0.49525
CSTF1_HUMAN	1.00087	0.995183	-1.01555	0.782401	-1.01644	0.762265
CSTF2_HUMAN	1.19702	0.0602946	1.13024	0.0930667	-1.05908	0.572962
CSTF3_HUMAN	-1.35863	1.89252e-05	-1.47417	8.85574e-05	-1.08504	0.114601
CSTFT_HUMAN	1.31584	0.0982625	1.51108	0.0185418	1.14837	0.323292
CT024_HUMAN	1.33975	9.21324e-05	1.36018	7.28493e-05	1.01525	0.812186
CT027_HUMAN	1.20346	5.06385e-05	1.21546	0.000117644	1.00997	0.790524
CT2NL_HUMAN	1.4326	7.90682e-06	1.4569	0.000588798	1.01697	0.758278
CTBL1_HUMAN	0.999988	0.997821	-1.01739	0.740688	-1.01738	0.684813
CTBP1_HUMAN	1.08945	0.221173	1.08966	0.161946	1.00019	0.9914
CTBP2_HUMAN	1.27732	0.00682818	1.12453	0.0798815	-1.13587	0.170933
CTCF_HUMAN	1.67235	4.3748e-07	1.64803	0.000101561	-1.01476	0.856409
CTCFL_HUMAN	1.27686	0.000921161	1.22061	0.0110423	-1.04608	0.466516
CTDP1_HUMAN	-1.10567	0.193769	-1.15972	0.16209	-1.04888	0.600378
CTDS1_HUMAN	1.2684	0.0110468	1.2607	0.0117216	-1.00611	0.96081
CTDSL_HUMAN	1.1794	0.0720113	1.36775	0.00432288	1.15969	0.120326
CTF8A_HUMAN	-2.03419	ND	-2.09002	2.3018e-05	-1.02745	ND
CTGE2_HUMAN	-1.61991	3.5184e-07	-1.70586	1.05699e-05	-1.05306	0.592243
CTGE3_HUMAN	1.20474	0.0489295	1.27298	0.0596575	1.05664	0.554154
CTGE4_HUMAN	1.0161	0.935141	-1.06158	0.652996	-1.07867	ND
CTGE5_HUMAN	1.06359	0.140658	1.12333	0.0448613	1.05616	0.241652
CTGF_HUMAN	1.02591	0.865496	1.08127	0.67718	1.05397	ND
CTHR1_HUMAN	1.62482	0.000345383	1.5232	4.82081e-05	-1.06671	0.549524
CTIF_HUMAN	-1.03917	0.598053	-1.10303	0.0958362	-1.06146	0.520315
CTL1_HUMAN	-1.25367	0.00357191	-1.27667	0.0158335	-1.01834	0.754912
CTL2_HUMAN	1.05164	0.446256	1.06702	0.445982	1.01462	0.822407
CTNA1_HUMAN	-1.02794	0.222647	-1.05353	0.059157	-1.0249	0.247719
CTNB1_HUMAN	1.13416	0.0177782	1.29512	0.00790455	1.14192	0.115714
CTND1_HUMAN	-1.0577	0.0351348	-1.02397	0.383328	1.03294	0.214668
CTND2_HUMAN	-1.2416	0.0134984	-1.2439	0.080204	0.998156	0.981692
CTNL1_HUMAN	1.04667	0.691046	-1.08767	0.701317	-1.13843	0.127109
CTR2_HUMAN	-1.51753	0.00115503	-1.52923	0.0108098	-1.00771	0.934958
CTR9_HUMAN	1.17571	0.0922467	1.15022	0.020737	-1.02216	0.836864
CTSL2_HUMAN	2.06705	3.55442e-06	1.87517	4.5336e-05	-1.10233	0.325314
CTU2_HUMAN	0.995144	0.975222	1.04564	0.846353	1.05074	0.587281
CUL1_HUMAN	-1.20378	5.09108e-06	-1.2405	0.000167537	-1.03051	0.234248
CUL2_HUMAN	-1.03173	0.492643	-1.04666	0.594634	-1.01447	0.816702
CUL3_HUMAN	-1.2515	5.52493e-09	-1.2466	1.5199e-05	1.00393	0.898516
CUL4A_HUMAN	-1.1663	7.62763e-05	-1.1659	0.00827393	1.00035	0.97546
CUL4B_HUMAN	-1.00742	0.87102	-1.01737	0.79568	-1.00987	0.80713
CUL5_HUMAN	1.00712	0.891683	-1.04712	0.496783	-1.05457	0.199486
CUL7_HUMAN	1.11509	0.198459	-1.02678	0.761413	-1.14494	0.222142
CUTA_HUMAN	-1.23052	5.58737e-05	-1.20784	0.00396181	1.01877	0.609981
CUTC_HUMAN	-1.08894	0.104329	-1.1325	0.00252419	-1.04	0.530845
CUX1_HUMAN	-1.19212	0.478785	-1.01265	0.935122	1.17722	ND
CWC15_HUMAN	1.30353	3.84023e-06	1.34575	7.68375e-05	1.03239	0.410223
CWC22_HUMAN	1.0671	0.443492	-1.07386	0.526411	-1.14591	0.108777
CWC25_HUMAN	3.66628	0.142692	ND	ND	ND	ND
CWC27_HUMAN	1.4129	0.0370296	1.38693	0.153469	-1.01873	0.888161
CX038_HUMAN	-1.19732	0.0102968	-1.2153	0.0412542	-1.01502	0.85928
CX6A1_HUMAN	-1.22326	0.00351145	-1.25677	0.00310711	-1.02739	0.680121
CX6B1_HUMAN	-1.27926	0.000926438	-1.18819	0.0810529	1.07664	0.0267416
CX7A1_HUMAN	1.20722	0.16806	-1.11869	0.327465	-1.35051	0.0529697
CX7A2_HUMAN	-1.48753	3.74281e-05	-1.25682	0.0311028	1.18357	0.0099568
CXAR_HUMAN	-1.08266	0.0970401	-1.04595	0.44583	1.0351	0.434928
CXB1_HUMAN	-1.77237	3.53342e-06	-1.5432	0.00302701	1.1485	0.0345487
CXCL6_HUMAN	1.58495	0.00859513	1.34372	0.00949523	-1.17953	0.337037
CXCL7_HUMAN	1.08794	0.300662	1.11993	0.409007	1.02941	0.811851
CXXC1_HUMAN	-1.04569	ND	ND	ND	ND	ND
CY1_HUMAN	-1.19655	0.00665702	-1.16608	0.0765845	1.02613	0.48493
CY24A_HUMAN	1.37361	0.0343708	1.26433	0.0250433	-1.08644	0.576174
CY24B_HUMAN	1.26016	0.0207317	1.03686	0.52001	-1.21535	0.0941176
CYB_HUMAN	-1.46044	0.0317387	-1.38254	0.129144	1.05634	0.745062
CYB5_HUMAN	-2.51852	8.59567e-08	-2.48039	7.75787e-05	1.01537	0.892983
CYB5B_HUMAN	-1.35061	0.00120061	-1.53866	0.00186039	-1.13923	0.0624496
CYBP_HUMAN	-1.06706	0.0707024	-1.08105	0.0475077	-1.01311	0.748957
CYBR1_HUMAN	1.68245	6.72514e-07	1.44206	0.017032	-1.1667	0.0997412
CYC_HUMAN	-1.14664	0.289112	1.02674	0.821208	1.17731	0.228071
CYFP1_HUMAN	1.0846	0.00374381	1.06108	0.0817494	-1.02216	0.533554
CYFP2_HUMAN	-1.2587	0.010931	-1.33088	0.0231918	-1.05735	0.43628
CYGB_HUMAN	1.43491	0.000203566	1.45973	0.000942357	1.0173	0.806044
CYH1_HUMAN	1.16974	0.116917	1.21647	0.104969	1.03995	0.632443
CYHR1_HUMAN	1.47559	0.00785499	1.30253	0.0196016	-1.13287	0.39468
CYLC1_HUMAN	4.04319	0.000143422	2.91747	0.00704029	-1.38585	0.231291
CYLD_HUMAN	1.01739	0.925606	1.315	0.26218	1.29251	0.316579
CYR61_HUMAN	1.53561	2.51937e-07	1.57304	0.000116209	1.02438	0.674304
CYTA_HUMAN	-2.05084	0.000313853	-2.02911	0.00872014	1.01071	0.899958
CYTB_HUMAN	-1.11463	0.0597085	-1.05586	0.305885	1.05566	0.417835
CYTC_HUMAN	1.27128	3.96985e-05	1.24104	0.00445425	-1.02436	0.648659
CYTSA_HUMAN	1.46382	1.33978e-06	1.47073	0.000107646	1.00472	0.89631
CYTSB_HUMAN	1.57536	5.68547e-07	1.64449	9.88155e-06	1.04388	0.379885
D19L1_HUMAN	-1.13398	0.111746	-1.15028	0.212026	-1.01437	0.775451
D19L3_HUMAN	1.19748	0.000654029	1.19903	0.0142521	1.00129	0.966984
D2HDH_HUMAN	-1.44767	0.000109934	-1.25826	0.0504102	1.15053	0.0318121
D39U1_HUMAN	-1.16477	0.00521835	-1.08496	0.275785	1.07357	0.293557
DAAF5_HUMAN	1.02618	0.663699	1.04835	0.583562	1.02161	0.662672
DAAM1_HUMAN	-1.03608	0.585327	-1.10139	0.154759	-1.06303	0.359857
DAB1_HUMAN	1.95666	0.0228665	1.73412	0.0719001	-1.12833	ND
DAB2_HUMAN	1.50376	2.4689e-07	1.44523	1.91946e-06	-1.04049	0.47042
DAB2P_HUMAN	1.54268	0.00321412	1.71823	0.0030857	1.1138	0.417134
DAD1_HUMAN	-1.56235	5.71834e-05	-1.85491	0.000349613	-1.18726	0.0417308
DAF_HUMAN	1.37853	4.80875e-07	1.3077	0.000110184	-1.05416	0.284721
DAG1_HUMAN	1.02611	0.574866	1.01633	0.787512	-1.00962	0.835388
DAP1_HUMAN	1.01212	0.921494	1.08501	0.575264	1.07202	0.500736
DAPK1_HUMAN	1.10323	0.148324	1.09147	0.30539	-1.01077	0.911237
DAPK3_HUMAN	1.10541	0.36388	1.04522	0.792194	-1.05758	0.730022
DAXX_HUMAN	1.07139	0.27125	1.08372	0.146247	1.01151	0.865206
DAZP1_HUMAN	1.03298	0.603055	1.02057	0.787863	-1.01217	0.900898
DBLOH_HUMAN	0.99797	0.96683	1.04997	0.538603	1.05211	0.448974
DBNL_HUMAN	1.24726	2.83704e-06	1.25726	0.00157004	1.00803	0.837419
DBR1_HUMAN	1.23628	0.0258032	1.23726	0.0197384	1.0008	0.986336
DC1I1_HUMAN	ND	ND	1.46234	0.415937	ND	ND
DC1I2_HUMAN	-1.10331	0.0113562	-1.18958	0.00154059	-1.07819	0.0292939
DC1L1_HUMAN	0.995216	0.872692	-1.0969	0.0267199	-1.09166	0.0365119
DC1L2_HUMAN	1.25191	1.24515e-05	1.18846	0.00128679	-1.05338	0.221985
DC8L1_HUMAN	-1.23437	0.0262005	-1.15982	0.3317	1.06427	0.628003
DCA11_HUMAN	-1.37768	3.43287e-08	-1.2008	0.0318269	1.1473	0.0629678
DCA13_HUMAN	-1.04679	0.55747	-1.1411	0.168143	-1.0901	0.328245
DCAF5_HUMAN	1.62622	9.0202e-06	1.66967	0.000231048	1.02672	0.708824
DCAF6_HUMAN	1.0629	0.480873	1.02319	0.703008	-1.03881	0.741123
DCAF7_HUMAN	1.07111	0.318625	1.0759	0.206236	1.00447	0.943727
DCAF8_HUMAN	-1.16356	0.00491823	-1.11324	0.104679	1.0452	0.350374
DCAKD_HUMAN	-1.19353	0.0205277	-1.25634	0.0275009	-1.05263	0.317209
DCDC2_HUMAN	1.37594	0.0333428	1.16506	ND	-1.181	ND
DCK_HUMAN	1.84652	2.20083e-06	1.43909	0.00154622	-1.28311	0.045219
DCLK1_HUMAN	1.37142	0.000178109	1.61859	0.000882383	1.18023	0.0802086
DCMC_HUMAN	-1.51147	1.08467e-09	-1.42665	4.05174e-05	1.05945	0.384606
DCNL1_HUMAN	-1.03933	0.307644	-1.07972	0.111591	-1.03886	0.217389
DCNL3_HUMAN	1.37968	1.07477e-05	1.30859	0.00443749	-1.05433	0.19624
DCNL5_HUMAN	-1.0444	0.624744	-1.21387	0.034167	-1.16227	0.0920772
DCP1A_HUMAN	-1.10591	0.0811178	-1.04306	0.480592	1.06026	0.306603
DCP1B_HUMAN	-1.19561	0.0407038	-1.31734	0.0624587	-1.10182	0.255384
DCPS_HUMAN	-1.05005	0.48804	-1.04825	0.629826	1.00172	0.939086
DCTD_HUMAN	-1.14263	0.000988091	-1.25982	0.000215785	-1.10256	0.0355212
DCTN1_HUMAN	1.06095	0.0008621	1.0798	0.00599781	1.01777	0.25449
DCTN2_HUMAN	-1.0083	0.828321	1.00939	0.749771	1.01777	0.572083
DCTN3_HUMAN	1.12196	0.0992925	1.37723	0.00747852	1.22752	0.0465788
DCTN4_HUMAN	1.10899	0.00420729	1.04407	0.365656	-1.06218	0.0158849
DCTN5_HUMAN	0.999404	0.971229	1.01844	0.814839	1.01905	0.760825
DCTN6_HUMAN	1.12739	0.140693	1.44445	0.138935	1.28123	0.169543
DCTP1_HUMAN	1.04124	0.624029	-1.13605	0.295566	-1.1829	0.00951753
DCUP_HUMAN	-1.28641	4.21707e-05	-1.29533	0.000793608	-1.00694	0.896748
DCXR_HUMAN	-2.74536	8.04569e-11	-2.45595	1.35438e-06	1.11784	0.224987
DD19A_HUMAN	-1.01197	0.597315	-1.07743	0.0250289	-1.06469	0.00869176
DD19B_HUMAN	1.20734	0.100421	1.16379	0.0463052	-1.03742	0.75695
DDA1_HUMAN	1.22782	0.129121	1.20135	0.308791	-1.02204	ND
DDAH1_HUMAN	-1.40109	2.34017e-05	-1.41015	0.00102478	-1.00646	0.912492
DDAH2_HUMAN	-1.05096	0.289437	-1.02675	0.648657	1.02359	0.655245
DDB1_HUMAN	-1.24964	4.51505e-06	-1.25789	0.000146303	-1.0066	0.862824
DDB2_HUMAN	1.10714	0.199607	1.12076	0.236604	1.01231	0.876368
DDC_HUMAN	-1.1949	0.175334	-1.22928	0.207818	-1.02877	0.622989
DDHD2_HUMAN	-1.17943	0.212002	-1.2298	0.274991	-1.04271	0.561807
DDI1_HUMAN	1.09424	0.725131	-1.00337	0.987306	-1.09792	ND
DDI2_HUMAN	-1.31258	8.74741e-07	-1.23858	0.00815277	1.05975	0.314323
DDRGK_HUMAN	-1.2434	2.29298e-07	-1.19121	0.000308922	1.04381	0.149166
DDTL_HUMAN	-2.30584	1.89452e-06	-2.17056	0.000580917	1.06232	0.441117
DDX1_HUMAN	1.0375	0.269945	1.02205	0.61724	-1.01512	0.613726
DDX10_HUMAN	-1.02563	0.818811	-1.03376	0.797076	-1.00793	0.92761
DDX17_HUMAN	1.14467	6.11951e-06	1.08028	0.0140973	-1.0596	0.0704952
DDX18_HUMAN	-1.08619	0.00324918	-1.10618	0.0150192	-1.0184	0.645235
DDX20_HUMAN	-1.02674	0.754722	-1.00043	0.990912	1.0263	0.670834
DDX21_HUMAN	-1.10117	0.00237157	-1.0855	0.0635155	1.01443	0.558022
DDX23_HUMAN	1.1682	4.27729e-06	1.1768	0.000225591	1.00736	0.755283
DDX24_HUMAN	1.24358	0.0137833	1.19708	0.0678378	-1.03884	0.72189
DDX27_HUMAN	1.04743	0.250262	1.0465	0.486115	0.999114	0.995699
DDX28_HUMAN	-1.11413	0.179922	-1.17589	0.0687284	-1.05544	0.506259
DDX3X_HUMAN	-1.10959	0.0143215	-1.07311	0.199706	1.034	0.347549
DDX3Y_HUMAN	-1.03031	0.640826	-1.07547	0.289715	-1.04383	0.620418
DDX41_HUMAN	-1.12499	0.0968834	-1.10062	0.502176	1.02213	0.807747
DDX42_HUMAN	1.26575	5.50856e-08	1.20178	1.74054e-05	-1.05323	0.112887
DDX46_HUMAN	1.06346	0.0630378	1.01987	0.558967	-1.04274	0.199002
DDX47_HUMAN	1.13327	0.0322404	1.01722	0.828663	-1.11409	0.0294649
DDX49_HUMAN	-1.51635	0.00112729	-1.57274	0.00255338	-1.03719	0.764964
DDX5_HUMAN	1.04991	0.149757	-1.03984	0.209608	-1.09174	0.0166725
DDX50_HUMAN	1.14565	0.000419196	1.16255	0.00281926	1.01475	0.646856
DDX51_HUMAN	1.25368	0.207624	1.2464	0.246192	-1.00584	0.973967
DDX52_HUMAN	-1.1235	0.0658409	-1.05533	0.579579	1.0646	0.395739
DDX54_HUMAN	1.05325	0.39826	1.08734	0.317495	1.03237	0.260047
DDX55_HUMAN	1.01453	0.762298	-1.0532	0.52115	-1.0685	0.224961
DDX56_HUMAN	-1.08642	0.343759	-1.07791	0.510266	1.00789	0.896225
DDX58_HUMAN	1.14514	0.000946179	1.12705	0.0307826	-1.01605	0.714262
DDX6_HUMAN	-1.01834	0.61269	-1.03045	0.371692	-1.0119	0.760756
DDX60_HUMAN	-1.03922	0.622891	-1.12199	0.305952	-1.07965	0.222167
DECR_HUMAN	-1.42411	4.20955e-05	-1.18037	0.048681	1.2065	0.0341671
DECR2_HUMAN	-1.39567	0.00199423	-1.33891	0.01745	1.04239	0.660608
DEF1_HUMAN	3.7777	0.0128387	3.3074	3.22353e-06	-1.1422	0.71396
DEF3_HUMAN	2.9604	2.67012e-05	2.50913	0.000173437	-1.17985	0.375768
DEF4_HUMAN	1.06844	0.423738	1.12295	0.276362	1.05102	0.552562
DEFB1_HUMAN	1.62162	0.0140778	1.86622	0.0416361	1.15084	0.395867
DEFI6_HUMAN	1.32842	6.09818e-05	1.24434	0.00609652	-1.06757	0.272087
DEFM_HUMAN	-1.02416	0.755349	-1.01912	0.86313	1.00494	0.90899
DEGS1_HUMAN	-1.09075	0.379821	-1.19794	0.0862001	-1.09828	0.324249
DEK_HUMAN	1.24363	2.54177e-05	1.17363	0.000686735	-1.05964	0.183509
DEMA_HUMAN	1.03125	0.706868	1.18508	0.139098	1.14917	0.0182181
DEN1A_HUMAN	1.05165	0.664839	-1.02039	0.874859	-1.07309	0.371793
DEN1B_HUMAN	1.06273	0.220713	1.00045	0.99392	-1.06225	0.272331
DEN2A_HUMAN	1.24385	0.078856	1.57393	ND	1.26537	ND
DEN2D_HUMAN	-1.21201	0.00745277	-1.29466	0.00475415	-1.06819	0.385572
DEN4B_HUMAN	-1.06673	0.336868	-1.18646	0.0656271	-1.11224	0.207628
DEN4C_HUMAN	1.16366	0.0592221	1.08351	0.341743	-1.07398	0.33993
DEN5B_HUMAN	-1.06645	0.620466	-1.29458	0.236352	-1.21391	ND
DEN6A_HUMAN	-1.11728	0.428939	-1.16541	ND	-1.04308	ND
DEND3_HUMAN	-1.03921	0.743872	-1.08612	0.415272	-1.04514	0.650051
DENR_HUMAN	1.13311	0.000452655	1.11727	0.172373	-1.01418	0.823729
DEOC_HUMAN	-1.6634	0.00224871	-1.57887	0.0425325	1.05354	0.0956982
DEPD5_HUMAN	1.19916	0.228615	1.1354	0.46243	-1.05616	0.783326
DEPD7_HUMAN	-1.1254	0.0554919	-1.11063	0.275056	1.0133	0.876431
DERL1_HUMAN	-1.49592	5.09864e-05	-1.33771	0.017184	1.11827	0.131857
DERM_HUMAN	1.66302	3.82541e-08	1.64124	2.04902e-06	-1.01327	0.837716
DESI1_HUMAN	-1.28063	0.0212748	-1.26762	0.051389	1.01026	0.899134
DESM_HUMAN	2.09966	0.000100651	2.82044	0.0512872	1.34328	0.357091
DESP_HUMAN	-1.01086	0.805895	-1.0186	0.735604	-1.00766	0.85899
DEST_HUMAN	1.06258	0.319288	1.07315	0.545059	1.00995	0.91998
DFFA_HUMAN	1.07188	0.0727196	1.05055	0.25586	-1.02031	0.556598
DFFB_HUMAN	1.11778	0.205905	-1.13004	0.21012	-1.26314	0.083525
DFNA5_HUMAN	1.17115	0.00139195	1.10543	0.121741	-1.05945	0.105794
DGC14_HUMAN	1.2013	0.16357	1.13399	0.375246	-1.05936	0.625528
DGCR8_HUMAN	-1.04538	0.534891	-1.16858	0.140978	-1.11785	0.0347938
DGKA_HUMAN	1.25198	0.000438842	1.31019	0.000324436	1.04649	0.408775
DGKQ_HUMAN	-1.37162	0.111976	-1.58243	ND	-1.1537	ND
DGLB_HUMAN	-1.27217	0.143368	-1.10394	0.65758	1.15239	0.107301
DGUOK_HUMAN	1.09269	0.327849	1.12218	0.266776	1.02698	0.784591
DHB11_HUMAN	-1.51867	1.90779e-05	-1.46469	0.0037003	1.03685	0.446222
DHB12_HUMAN	-1.19989	9.71624e-05	-1.14516	0.0219878	1.0478	0.106994
DHB13_HUMAN	-2.14917	4.64639e-07	-2.15526	0.000144184	0.997171	0.979669
DHB2_HUMAN	-1.03163	0.575829	1.0517	0.53757	1.08496	0.273651
DHB4_HUMAN	-1.36345	1.12475e-05	-1.25885	0.000653595	1.0831	0.21573
DHB7_HUMAN	-1.45019	0.000636327	-1.3331	0.053907	1.08784	0.156128
DHB8_HUMAN	-1.46216	1.64985e-07	-1.31263	0.00094731	1.11391	0.0579573
DHC24_HUMAN	-2.17414	3.12355e-06	-2.1724	0.000515367	1.0008	0.979854
DHCR7_HUMAN	-1.87913	6.76378e-05	-1.69355	0.00918972	1.10958	0.00290735
DHE3_HUMAN	-1.92135	1.00117e-11	-1.61106	8.50621e-07	1.1926	0.0134136
DHE4_HUMAN	-1.02702	0.47129	1.03963	0.560014	1.06772	0.231108
DHI1_HUMAN	-1.90247	1.49591e-08	-1.66338	9.78802e-05	1.14374	0.0103383
DHI2_HUMAN	-2.77026	0.00263611	-3.0176	0.00810786	-1.08928	0.475512
DHPR_HUMAN	-2.02146	2.14415e-12	-1.96453	1.15957e-07	1.02898	0.448506
DHR11_HUMAN	-1.06353	0.168487	-1.0734	0.203839	-1.00928	0.842167
DHR13_HUMAN	-1.12099	0.274857	-1.10241	0.454822	1.01686	0.785773
DHRS1_HUMAN	-2.26243	4.15068e-08	-2.12037	7.05354e-05	1.067	0.256715
DHRS2_HUMAN	-2.06875	0.0143301	-1.45015	0.304078	1.42658	0.0382441
DHRS3_HUMAN	-1.25492	0.000296346	-1.1461	0.0400561	1.09495	0.204398
DHRS4_HUMAN	-1.65249	3.23634e-09	-1.51821	9.41457e-06	1.08844	0.0974213
DHRS7_HUMAN	-1.14356	0.0189277	-1.06709	0.333991	1.07166	0.113773
DHRSX_HUMAN	-1.07688	0.202909	1.03746	0.662144	1.11722	0.163756
DHSD_HUMAN	-1.66699	0.00100993	-1.31216	0.273161	1.27042	0.224393
DHSO_HUMAN	-2.58189	1.15665e-11	-2.43913	3.94545e-07	1.05853	0.232313
DHTK1_HUMAN	-1.45357	1.98249e-05	-1.23566	0.0298268	1.17636	0.0298994
DHX15_HUMAN	-1.0119	0.56321	-1.04717	0.0946343	-1.03486	0.103137
DHX16_HUMAN	1.17828	0.047605	1.1948	0.0375274	1.01402	0.877739
DHX29_HUMAN	1.03715	0.411989	1.03604	0.505007	0.99893	0.990218
DHX30_HUMAN	-1.321	0.000114986	-1.3092	0.00510852	1.00901	0.742173
DHX35_HUMAN	-1.0712	0.358889	ND	ND	ND	ND
DHX36_HUMAN	1.02139	0.569588	-1.00554	0.85041	-1.02705	0.410486
DHX40_HUMAN	-1.02193	0.800924	-1.08566	0.331257	-1.06236	0.562114
DHX57_HUMAN	-1.21147	0.0180859	-1.13381	0.0740969	1.0685	0.414126
DHX8_HUMAN	1.03522	0.618096	1.03417	0.542496	0.99898	0.995684
DHX9_HUMAN	1.10727	0.000878424	1.03902	0.0724134	-1.06568	0.0580386
DHYS_HUMAN	-1.30807	0.00134662	-1.42067	0.00579011	-1.08609	0.204913
DI3L2_HUMAN	1.1282	0.00509837	1.18204	0.0293361	1.04772	0.335029
DIA1_HUMAN	-1.28974	0.0328197	-1.14714	0.459636	1.12431	ND
DIAC_HUMAN	1.15139	0.00488449	1.17279	0.00384494	1.01858	0.696648
DIAP1_HUMAN	-1.22538	3.16002e-09	-1.1863	3.59522e-06	1.03294	0.183522
DIAP2_HUMAN	-1.03497	0.131046	-1.03743	0.318939	0.997636	0.95849
DIC_HUMAN	-1.43878	1.39867e-06	-1.42256	0.00020901	1.0114	0.824158
DICER_HUMAN	-1.21533	0.0100248	-1.16931	0.11765	1.03936	0.368591
DIDO1_HUMAN	1.03473	0.521077	-1.0087	0.910498	-1.04373	0.116321
DIM1_HUMAN	1.32135	0.00034268	1.23414	0.0551241	-1.07067	0.222199
DIP2A_HUMAN	1.01609	0.647271	-1.06826	0.235428	-1.08545	0.02465
DIP2B_HUMAN	1.064	0.0428947	1.0387	0.281092	-1.02436	0.431246
DIP2C_HUMAN	-1.23824	0.0671199	-1.15938	0.469167	1.06802	0.77857
DJB11_HUMAN	-1.10402	0.0734638	-1.13782	0.0924479	-1.03061	0.644247
DJB12_HUMAN	1.3443	0.00672173	1.55991	0.000450557	1.16039	0.0696573
DJB14_HUMAN	1.94634	0.11032	2.5887	0.120649	1.33004	0.443452
DJC10_HUMAN	1.27154	1.45376e-08	1.25252	0.000370716	-1.01518	0.715565
DJC11_HUMAN	-1.23219	9.43524e-05	-1.17958	0.016537	1.0446	0.217525
DJC12_HUMAN	-1.28215	0.00981938	-1.38525	0.0994741	-1.08041	0.236531
DJC13_HUMAN	1.02692	0.368852	-1.03818	0.0627483	-1.06612	0.0808333
DJC16_HUMAN	1.12846	0.137663	1.38732	0.028554	1.2294	0.037852
DJC17_HUMAN	1.25509	0.000215259	1.16991	0.0965438	-1.0728	0.346536
DJC21_HUMAN	-1.15765	0.0886407	-1.19879	0.2157	-1.03554	ND
DJC25_HUMAN	-1.177	0.0030648	-1.04366	0.529694	1.12776	0.0181737
DJC30_HUMAN	1.11051	0.332097	1.05169	0.754523	-1.05592	0.485449
DKC1_HUMAN	1.53731	0.0087366	1.3169	0.0119435	-1.16737	0.359319
DLDH_HUMAN	-1.26941	1.25873e-05	-1.10053	0.187541	1.15346	0.0144407
DLG1_HUMAN	1.04668	0.282933	1.07511	0.125353	1.02716	0.493331
DLG3_HUMAN	ND	ND	1.69437	0.047206	ND	ND
DLGP4_HUMAN	1.23045	0.00215522	1.18008	0.0187737	-1.04269	0.51477
DLP1_HUMAN	1.02929	0.536465	1.14937	0.00187318	1.11666	0.0335999
DLRB1_HUMAN	-1.0955	0.194042	-1.09823	0.360508	0.997516	0.965019
DMA_HUMAN	2.11162	0.000711253	2.06362	0.00966383	-1.02326	0.917173
DMB_HUMAN	1.42575	0.00102232	1.35404	0.0138927	-1.05296	0.578103
DMD_HUMAN	1.12572	0.000576745	1.19138	0.00748934	1.05833	0.21381
DMPK_HUMAN	-1.10539	0.263518	-1.17062	0.127897	-1.059	0.588249
DMXL1_HUMAN	1.41013	0.0455312	1.5583	0.031982	1.10508	0.18144
DMXL2_HUMAN	1.0384	0.792617	-1.01465	0.938359	-1.05361	0.645123
DNJA1_HUMAN	-1.38269	2.41912e-06	-1.39129	0.000206953	-1.00622	0.898036
DNJA2_HUMAN	-1.22477	1.39308e-07	-1.22923	0.000108117	0.996365	0.917744
DNJA3_HUMAN	-1.32922	4.58044e-05	-1.20432	0.0490093	1.10371	0.120577
DNJA4_HUMAN	1.10444	0.711372	1.73685	0.311963	1.57261	ND
DNJB1_HUMAN	-1.39091	1.02061e-05	-1.46692	0.000366555	-1.05464	0.170895
DNJB2_HUMAN	1.3827	0.000191054	1.36035	0.00682838	-1.01643	0.756145
DNJB4_HUMAN	1.09367	0.149413	1.00092	0.985752	-1.09267	0.200159
DNJB6_HUMAN	-1.33291	0.0103921	-1.08295	0.580474	1.23081	0.0768578
DNJB9_HUMAN	-1.68723	0.0761825	-1.60811	0.231045	1.0492	0.77774
DNJC1_HUMAN	1.10298	0.0841974	1.13614	0.089145	1.03007	0.356761
DNJC2_HUMAN	-1.1024	0.167212	-1.1355	0.31299	-1.03003	0.52734
DNJC3_HUMAN	-1.14682	0.00411412	-1.13104	0.0505083	1.01395	0.630311
DNJC5_HUMAN	-1.10346	0.498345	-1.25151	0.120878	-1.13417	0.438134
DNJC7_HUMAN	-1.18878	2.20958e-05	-1.17399	0.00762813	1.0126	0.750054
DNJC8_HUMAN	1.458	2.33867e-07	1.4723	0.00145313	1.0098	0.893897
DNJC9_HUMAN	1.32504	8.77999e-06	1.18653	0.00342963	-1.11674	0.0434586
DNLI3_HUMAN	-1.07596	0.389133	-1.01393	0.871959	1.06118	0.421954
DNLZ_HUMAN	-1.06051	0.306474	1.04679	0.569039	1.11013	0.0440924
DNM1L_HUMAN	1.00733	0.797657	-1.01827	0.673244	-1.02574	0.332031
DNMBP_HUMAN	1.06522	0.24618	-1.05269	0.182286	-1.12135	0.0981134
DNMT1_HUMAN	1.70592	0.000134106	1.65855	0.0107041	-1.02856	0.842612
DNPEP_HUMAN	-1.39567	2.08661e-09	-1.34098	5.01635e-05	1.04078	0.386715
DNPH1_HUMAN	-1.15509	0.005084	-1.063	0.489815	1.08663	0.221385
DNS2A_HUMAN	-1.01264	0.840414	1.15044	0.155552	1.16499	0.085638
DNSL1_HUMAN	1.37156	0.0869499	1.35168	0.26369	-1.01471	0.942873
DNSL3_HUMAN	1.70748	ND	1.67889	0.0905597	-1.01703	ND
DOC10_HUMAN	0.997508	0.957565	-1.03705	0.673072	-1.03447	0.624187
DOC11_HUMAN	1.11557	0.0668912	1.06635	0.341239	-1.04615	0.374752
DOCK1_HUMAN	1.1237	0.0108015	1.16789	0.000406164	1.03933	0.397257
DOCK2_HUMAN	1.21286	0.00157306	1.12496	0.00659267	-1.07814	0.248603
DOCK4_HUMAN	-1.14319	0.017795	-1.13021	0.0726833	1.01149	0.776801
DOCK5_HUMAN	1.16297	0.00870391	1.21166	0.0169995	1.04187	0.485208
DOCK6_HUMAN	1.00995	0.852839	1.15865	0.287356	1.14724	0.303545
DOCK7_HUMAN	1.11422	0.00405352	1.12374	0.0345389	1.00854	0.83381
DOCK8_HUMAN	1.17743	0.000253103	1.17378	0.0238531	0.996902	0.95442
DOCK9_HUMAN	1.0455	0.282198	1.02888	0.667968	-1.01615	0.68914
DOHH_HUMAN	-1.16294	0.170902	-1.14458	0.392215	1.01604	0.742334
DOK2_HUMAN	1.27215	0.00514303	1.21458	0.070137	-1.0474	0.560989
DOK3_HUMAN	1.0578	0.46372	-1.00406	0.970932	-1.0621	0.327316
DOLK_HUMAN	-2.78869	ND	-2.68374	ND	1.03911	ND
DOP1_HUMAN	-1.28875	0.0415912	-1.17118	0.432988	1.10038	ND
DOP2_HUMAN	-1.10663	0.167892	-1.01121	0.91017	1.09436	0.17493
DOPD_HUMAN	-2.25276	9.25747e-06	-2.08566	0.00156266	1.08011	0.362454
DOPO_HUMAN	-1.02808	0.598525	1.03144	0.474585	1.06041	0.303529
DOPP1_HUMAN	-1.45401	1.3285e-06	-1.41414	0.000305426	1.02819	0.619538
DP13A_HUMAN	1.04801	0.150329	1.06353	0.113358	1.01481	0.646867
DP13B_HUMAN	1.06225	0.153038	-1.00462	0.941517	-1.06716	0.167169
DPA1_HUMAN	1.02513	0.730329	1.01317	0.893031	-1.0118	0.888601
DPB1_HUMAN	1.26402	0.000946639	1.17836	0.012171	-1.07269	0.299873
DPEP1_HUMAN	1.50528	0.00964486	1.17625	0.107662	-1.27974	0.134042
DPH1_HUMAN	-1.11733	0.179477	-1.05158	0.532432	1.06253	0.569231
DPH2_HUMAN	-1.26308	0.000494711	-1.25678	0.00511644	1.00501	0.912908
DPH5_HUMAN	-1.38424	9.91895e-05	-1.43228	0.000249375	-1.03471	0.514025
DPH6_HUMAN	1.44442	ND	1.16105	0.536367	-1.24406	ND
DPM1_HUMAN	-1.16033	0.00187618	-1.1507	0.02553	1.00837	0.791195
DPM3_HUMAN	-1.02583	0.686503	-1.05121	0.603245	-1.02475	0.628951
DPOD1_HUMAN	-1.0144	0.870154	1.25475	0.320297	1.27281	0.179987
DPOD2_HUMAN	1.28849	0.000788654	1.27588	0.00518257	-1.00989	0.889597
DPOE4_HUMAN	1.02337	0.841873	1.03743	0.844423	1.01373	0.896517
DPOG1_HUMAN	-1.29956	0.0164873	-1.43278	0.022886	-1.10251	0.317776
DPOG2_HUMAN	-1.58882	0.000844125	-1.64044	0.0132522	-1.03249	0.752572
DPOLB_HUMAN	1.06834	0.410382	1.18095	0.157949	1.1054	0.152394
DPP2_HUMAN	1.02806	0.738066	-1.03703	0.782939	-1.06613	0.341781
DPP3_HUMAN	-1.14111	0.00999168	-1.23155	0.00468818	-1.07926	0.150363
DPP8_HUMAN	1.22962	0.31171	1.07019	0.80497	-1.14897	0.51616
DPP9_HUMAN	-1.25942	4.73744e-05	-1.28508	0.00121666	-1.02038	0.567278
DPS1_HUMAN	-1.24214	0.0335172	-1.19434	0.213088	1.04002	0.640336
DPTOR_HUMAN	1.27037	0.000665195	1.18213	0.0287431	-1.07465	0.229772
DPY30_HUMAN	1.32892	0.00152093	1.43613	0.00342029	1.08067	0.385942
DPYD_HUMAN	-1.44895	1.30441e-05	-1.38837	0.00404438	1.04363	0.251426
DPYL1_HUMAN	1.31275	1.94205e-05	1.3121	1.31081e-05	0.999504	0.997688
DPYL2_HUMAN	1.36717	5.49836e-05	1.35789	0.000235995	-1.00684	0.925145
DPYL3_HUMAN	1.5964	3.45117e-09	1.62167	0.000107688	1.01583	0.813723
DPYL5_HUMAN	-1.98554	0.0041129	-1.7862	0.0292833	1.1116	0.249665
DPYS_HUMAN	-1.86093	1.24278e-07	-1.81601	0.000113615	1.02474	0.682016
DQA1_HUMAN	1.39681	0.000724235	1.31725	0.0151425	-1.0604	0.593365
DQA2_HUMAN	1.53743	0.00563834	1.48099	0.047699	-1.03811	0.829837
DQB1_HUMAN	1.48774	2.2604e-05	1.53639	0.000395312	1.0327	0.578744
DR4L2_HUMAN	-2.54077	0.000225458	-2.648	0.00701675	-1.0422	0.695541
DR9C7_HUMAN	-1.35515	0.0442127	-1.06376	0.652569	1.27392	0.0363656
DRA_HUMAN	1.24231	0.0308691	1.22013	0.0488191	-1.01818	0.845716
DRB3_HUMAN	1.44807	0.0242504	1.48809	0.0633299	1.02764	0.885953
DRB4_HUMAN	1.84408	0.00118138	1.74057	0.00184053	-1.05947	ND
DRB5_HUMAN	ND	ND	1.22848	0.145383	ND	ND
DREB_HUMAN	1.82384	9.22146e-10	1.68713	1.84449e-05	-1.08103	0.276235
DRG1_HUMAN	-1.33758	7.24689e-06	-1.38512	0.000277207	-1.03554	0.271313
DRG2_HUMAN	1.05678	0.533928	1.06753	0.617665	1.01017	0.834603
DRS7B_HUMAN	-1.07714	0.119304	-1.05969	0.314619	1.01647	0.645828
DSC2_HUMAN	1.00513	0.932056	-1.01895	0.809522	-1.02417	0.728912
DSCR3_HUMAN	-1.07494	0.202774	-1.11867	0.161037	-1.04068	0.477449
DSG2_HUMAN	1.09456	0.0148443	-1.0023	0.964697	-1.09708	0.0661109
DSN1_HUMAN	1.57772	0.000499164	1.78479	0.0330437	1.13125	0.605194
DSRAD_HUMAN	1.12361	0.000454119	1.10458	0.0356012	-1.01723	0.649402
DTBP1_HUMAN	-1.12199	0.0963247	1.01036	0.944665	1.13362	0.250894
DTD1_HUMAN	1.94529	0.0137086	1.42733	0.039923	-1.36289	0.253955
DTNA_HUMAN	1.37861	3.65419e-06	1.51815	3.92305e-06	1.10122	0.0849054
DTNB_HUMAN	1.12045	0.397689	1.10945	0.230099	-1.00992	0.939492
DTX3L_HUMAN	-1.07879	0.0175998	-1.09127	0.00750399	-1.01157	0.748903
DUOX1_HUMAN	-1.04776	0.869642	-1.27069	ND	-1.21276	ND
DUS12_HUMAN	1.17337	0.00095089	1.19001	0.00222929	1.01418	0.736178
DUS1L_HUMAN	-1.08161	ND	-1.0549	0.445479	1.02532	ND
DUS23_HUMAN	-1.04235	0.334035	-1.03035	0.554065	1.01164	0.746448
DUS2L_HUMAN	-1.37412	1.2932e-05	-1.50158	4.96183e-05	-1.09276	0.17168
DUS3_HUMAN	-1.13137	0.0108756	-1.18546	0.00898386	-1.04781	0.379956
DUS3L_HUMAN	1.02176	0.913306	ND	ND	ND	ND
DUS6_HUMAN	-1.01817	0.796792	-1.08108	0.364682	-1.06179	0.581219
DUT_HUMAN	1.24163	0.00604231	1.27493	0.0506218	1.02683	0.698896
DVL1_HUMAN	1.426	0.00727027	1.34839	0.110064	-1.05756	0.731448
DVL2_HUMAN	1.34232	0.0816659	1.232	0.34882	-1.08955	0.474833
DVL3_HUMAN	1.34126	0.000809988	1.35509	0.0240319	1.01031	0.902843
DX39A_HUMAN	-1.06808	0.159859	-1.11436	0.0847501	-1.04333	0.330913
DX39B_HUMAN	1.01687	0.842462	-1.12318	0.181338	-1.14213	0.127111
DYH10_HUMAN	1.31494	0.0162139	1.16026	0.200654	-1.13331	0.188809
DYHC1_HUMAN	1.07541	0.000448021	1.03937	0.0542096	-1.03467	0.0623039
DYHC2_HUMAN	1.235	0.0184601	1.13735	0.17297	-1.08586	0.404415
DYL1_HUMAN	1.31077	4.50315e-05	1.464	0.000245348	1.11691	0.10422
DYL2_HUMAN	1.6381	0.00820731	1.66947	0.0207743	1.01915	0.876994
DYLT1_HUMAN	-1.0135	0.823868	1.08519	0.278464	1.09984	0.158658
DYLT3_HUMAN	1.01262	0.841746	-1.10648	0.196866	-1.12044	0.20461
DYM_HUMAN	1.07268	0.656264	1.16724	ND	1.08815	ND
DYN1_HUMAN	1.11363	0.0123106	1.14361	0.00483126	1.02692	0.503529
DYN2_HUMAN	1.03384	0.0837939	1.01617	0.59767	-1.01739	0.488086
DYN3_HUMAN	1.02186	0.7201	-1.10992	0.0673248	-1.13419	0.0938041
DYR_HUMAN	-1.06014	0.297305	1.00796	0.92407	1.06857	0.101972
DYR1A_HUMAN	1.30928	0.00597694	1.20724	0.0928672	-1.08453	0.449157
DYSF_HUMAN	1.06067	0.210195	1.00129	0.973052	-1.05931	0.231116
DYST_HUMAN	-1.02171	0.547808	-1.00786	0.871034	1.01374	0.581709
E2AK2_HUMAN	1.16525	0.00047626	1.15463	0.0477152	-1.00919	0.872614
E2AK4_HUMAN	-1.24778	0.00238556	-1.08705	0.52679	1.14786	0.0955952
E2F4_HUMAN	1.11495	0.288679	-1.05898	0.421337	-1.1807	ND
E41L1_HUMAN	1.49598	9.17693e-07	1.34534	0.000380027	-1.11197	0.108944
E41L2_HUMAN	1.37219	2.95723e-08	1.32413	7.94689e-06	-1.0363	0.376988
E41L3_HUMAN	1.19679	0.011667	1.11002	0.229932	-1.07817	0.175462
E41L5_HUMAN	-1.02237	0.63209	1.04181	0.608842	1.06512	0.254781
E4F1_HUMAN	1.08395	0.811649	1.25884	0.391259	1.16134	ND
EAA1_HUMAN	-1.12497	0.258062	-1.16634	0.183236	-1.03677	0.731405
EAA3_HUMAN	-1.58573	0.00704279	-1.67957	0.0173406	-1.05918	0.735432
EAF6_HUMAN	1.44571	0.000136573	1.4049	0.0480975	-1.02905	0.707197
EBP_HUMAN	-1.67175	0.202299	-2.23058	0.277054	-1.33428	ND
EBP2_HUMAN	1.35474	1.0203e-05	1.28133	0.000271953	-1.05729	0.357094
ECD_HUMAN	-1.07385	0.620837	-1.13575	0.592118	-1.05764	0.571742
ECE1_HUMAN	1.14299	0.00789035	1.10827	0.119146	-1.03132	0.493595
ECH1_HUMAN	-1.33593	0.00341998	-1.28753	0.000727468	1.03759	0.742719
ECHA_HUMAN	-1.34297	1.42706e-05	-1.26716	0.000956054	1.05982	0.436728
ECHB_HUMAN	-1.21134	0.00602314	-1.12982	0.13688	1.07216	0.327341
ECHD1_HUMAN	-1.42053	9.01629e-10	-1.43188	6.42175e-06	-1.00799	0.845297
ECHD2_HUMAN	-1.70162	2.85492e-07	-1.58347	0.000215757	1.07462	0.180656
ECHD3_HUMAN	-1.22877	0.0448119	-1.32299	0.049932	-1.07667	0.457387
ECHM_HUMAN	-1.77089	1.24163e-07	-1.47654	0.00152173	1.19935	0.0907391
ECHP_HUMAN	-1.43339	3.83278e-06	-1.23214	0.00941112	1.16333	0.0437624
ECI1_HUMAN	-1.43155	1.51617e-07	-1.22633	0.0016673	1.16734	0.0587757
ECI2_HUMAN	-1.44049	3.43066e-05	-1.27596	0.00552341	1.12895	0.121763
ECM1_HUMAN	1.29979	3.59469e-05	1.23477	0.0076942	-1.05266	0.371288
ECM29_HUMAN	-1.15279	0.000403842	-1.10981	0.00441045	1.03873	0.31761
ECP_HUMAN	1.31312	0.0147665	1.30187	0.00852323	-1.00864	0.941133
ECSIT_HUMAN	-1.31804	0.00139762	-1.21523	0.046646	1.08461	0.21898
EDC3_HUMAN	-1.13355	0.147844	-1.16848	0.0199297	-1.03082	0.765194
EDC4_HUMAN	1.28201	6.57651e-05	1.3155	0.00195476	1.02613	0.695701
EDEM2_HUMAN	-1.11528	0.133694	-1.14423	0.164755	-1.02596	0.694326
EDEM3_HUMAN	-1.06567	0.467125	-1.13072	0.365383	-1.06104	0.51339
EDF1_HUMAN	1.36288	2.6299e-06	1.27887	0.000465785	-1.06569	0.194
EEA1_HUMAN	1.12912	2.39042e-06	1.1392	0.00025775	1.00893	0.625383
EEPD1_HUMAN	1.00258	0.985686	1.00857	0.943987	1.00597	0.933103
EF1A1_HUMAN	-1.19957	1.74778e-05	-1.1734	0.00307971	1.0223	0.32812
EF1A2_HUMAN	1.42296	0.000212772	1.79737	0.000767789	1.26312	0.0439432
EF1A3_HUMAN	-1.08529	0.31953	1.02257	0.822777	1.10979	0.249289
EF1B_HUMAN	-1.29003	0.000126988	-1.35697	0.00223851	-1.05189	0.2433
EF1D_HUMAN	-1.07408	0.015145	-1.06729	0.159756	1.00636	0.847311
EF1G_HUMAN	-1.0967	0.0038515	-1.0809	0.0737851	1.01462	0.68194
EF2_HUMAN	-1.45631	1.59844e-08	-1.43472	2.76131e-05	1.01505	0.463438
EF2K_HUMAN	1.15694	0.124023	1.23432	0.121545	1.06688	0.276867
EFGM_HUMAN	-1.50597	1.19767e-08	-1.41397	5.88269e-05	1.06507	0.147884
[truncated: 5,843 more rows]
