# Supplementary material for: Steroid responsiveness in alcohol-associated hepatitis is linked to glucocorticoid metabolism, mitochondrial repair, and heat shock proteins
Source: Hepatol Commun. 2024 Mar 4;8(3):e0393. doi: 10.1097/HC9.0000000000000393 (PMC10914234; doi:10.1097/HC9.0000000000000393)
Supplement: Supplementary file 3 [file hc9-8-e0393-s003.xlsm]

## Sheet: Sheet1
Protein	AH-Non-Responder-Non-Survivor vs AH-Non-Responder-Survivor Fold-Change	p1 AH-Non-Responder-Non-Survivor vs AH-Non-Responder-Survivor
1433B_HUMAN	1.0345	0.719975
1433E_HUMAN	1.06798	0.540285
1433F_HUMAN	-1.07829	0.311262
1433G_HUMAN	-1.0691	0.335524
1433S_HUMAN	-1.33077	0.149045
1433T_HUMAN	-1.02054	0.792613
1433Z_HUMAN	1.01626	0.774054
1A01_HUMAN	1.07691	0.559829
1A02_HUMAN	1.00598	0.967309
1A03_HUMAN	-1.03383	ND
1A11_HUMAN	-1.63388	0.199399
1A23_HUMAN	-1.05324	0.818166
1A24_HUMAN	ND	ND
1A25_HUMAN	-1.11409	0.641583
1A29_HUMAN	-1.25407	0.461573
1A33_HUMAN	1.27804	0.642887
1A68_HUMAN	-1.0617	0.850102
1A80_HUMAN	1.12547	0.597305
1B07_HUMAN	-1.02152	0.882243
1B08_HUMAN	1.52724	0.440605
1B13_HUMAN	-1.1452	0.687423
1B15_HUMAN	1.16219	0.648339
1B18_HUMAN	ND	ND
1B27_HUMAN	1.23048	ND
1B35_HUMAN	1.26989	0.587924
1B37_HUMAN	-1.42063	ND
1B38_HUMAN	ND	ND
1B44_HUMAN	-1.18992	ND
1B73_HUMAN	-1.01191	0.98891
1C07_HUMAN	-1.05283	0.718815
2A5A_HUMAN	1.00674	0.846576
2A5D_HUMAN	1.03992	0.631405
2A5E_HUMAN	1.05882	0.2472
2A5G_HUMAN	-1.1978	0.463466
2AAA_HUMAN	-1.01522	0.518755
2AAB_HUMAN	-1.12301	0.620972
2ABA_HUMAN	1.05432	0.441595
2ABD_HUMAN	ND	ND
2B11_HUMAN	1.09384	0.709061
2B13_HUMAN	1.0182	0.924912
2B14_HUMAN	-1.16582	0.435237
2B17_HUMAN	1.07953	0.886835
2B18_HUMAN	-1.34154	ND
2B1A_HUMAN	ND	ND
2B1B_HUMAN	ND	ND
2B1E_HUMAN	-2.17976	ND
2B1F_HUMAN	1.7727	0.379906
2B1G_HUMAN	ND	ND
3BHS1_HUMAN	2.51822	ND
3BHS7_HUMAN	-1.20991	0.170203
3BP1_HUMAN	1.12272	0.27318
3BP2_HUMAN	-1.10949	ND
3HAO_HUMAN	-1.05752	0.677732
3HIDH_HUMAN	1.00659	0.956573
3MG_HUMAN	1.06615	0.197366
41_HUMAN	1.01073	0.92779
4EBP2_HUMAN	-1.00572	0.973546
4ET_HUMAN	-1.13294	ND
4F2_HUMAN	1.05817	0.414619
5NT3A_HUMAN	-1.06634	0.502726
5NT3B_HUMAN	-1.07555	0.469344
5NTC_HUMAN	1.03935	0.733402
5NTD_HUMAN	1.02981	0.863855
68MP_HUMAN	1.1223	0.899533
6PGD_HUMAN	-1.01491	0.810875
6PGL_HUMAN	-1.01963	0.673055
A16A1_HUMAN	1.02543	0.906282
A16L1_HUMAN	1.00291	0.929106
A1AG1_HUMAN	-1.18416	0.188526
A1AG2_HUMAN	-1.14904	0.0161227
A1AT_HUMAN	-1.31644	0.0972731
A1ATR_HUMAN	1.02945	0.892713
A1BG_HUMAN	-1.33259	0.0367771
A1CF_HUMAN	1.01265	0.866334
A2AP_HUMAN	-1.1204	0.295407
A2GL_HUMAN	-1.3344	0.18686
A2MG_HUMAN	-1.20388	0.41179
A4_HUMAN	-1.13101	0.583444
AAAD_HUMAN	1.01536	0.870917
AAAS_HUMAN	-1.10634	0.43399
AAAT_HUMAN	-1.30723	0.126963
AACS_HUMAN	1.0052	ND
AACT_HUMAN	-1.32338	0.00251404
AADAT_HUMAN	-1.05993	0.609863
AAGAB_HUMAN	-1.16686	0.490679
AAK1_HUMAN	1.1322	0.493141
AAKB1_HUMAN	1.13135	0.686391
AAKB2_HUMAN	1.0359	0.790107
AAKG1_HUMAN	1.07418	0.523397
AAMDC_HUMAN	-1.22495	0.253923
AAMP_HUMAN	1.05858	0.640163
AAPK1_HUMAN	1.02924	0.338825
AAPK2_HUMAN	ND	ND
AAR2_HUMAN	1.03845	0.601775
AASD1_HUMAN	-1.0287	0.829245
AASS_HUMAN	1.06521	0.741778
AATC_HUMAN	1.11767	0.110937
AATF_HUMAN	-1.01995	0.886264
AATM_HUMAN	1.13215	0.590324
AB17B_HUMAN	ND	ND
AB1IP_HUMAN	1.10301	0.366443
ABC3C_HUMAN	-1.10229	0.680234
ABC3F_HUMAN	1.15118	ND
ABCA1_HUMAN	1.0227	0.417255
ABCA2_HUMAN	-1.06862	0.503919
ABCA6_HUMAN	1.11373	0.187736
ABCA8_HUMAN	1.31992	0.137528
ABCA9_HUMAN	1.27858	0.171446
ABCB5_HUMAN	-1.0609	0.803788
ABCB6_HUMAN	-1.0254	0.709346
ABCB7_HUMAN	1.03982	0.738535
ABCB8_HUMAN	-1.01609	0.837763
ABCBA_HUMAN	1.0379	0.758933
ABCBB_HUMAN	1.03546	0.684692
ABCC9_HUMAN	1.25786	0.46675
ABCCB_HUMAN	ND	ND
ABCD1_HUMAN	-1.02767	0.861734
ABCD3_HUMAN	1.0094	0.946678
ABCD4_HUMAN	-1.24892	0.454763
ABCE1_HUMAN	-1.04925	0.32473
ABCF1_HUMAN	-1.01695	0.661524
ABCF2_HUMAN	1.03031	0.807822
ABCF3_HUMAN	-1.02017	0.654841
ABCG8_HUMAN	-1.02334	0.675476
ABD12_HUMAN	1.00563	0.960167
ABHD2_HUMAN	-1.01872	0.941307
ABHD4_HUMAN	1.16304	ND
ABHD5_HUMAN	-1.04408	0.471589
ABHD6_HUMAN	-1.00608	0.964728
ABHDA_HUMAN	1.04506	0.82802
ABHDB_HUMAN	1.00691	0.964595
ABHEB_HUMAN	1.09598	0.423828
ABHGA_HUMAN	1.09537	0.370287
ABI1_HUMAN	1.15053	0.00909394
ABI2_HUMAN	1.05312	0.804684
ABI3_HUMAN	-1.02747	0.612955
ABL1_HUMAN	-1.19191	0.391629
ABLM1_HUMAN	1.03113	0.590821
ABLM2_HUMAN	-1.17514	0.219355
ABLM3_HUMAN	-1.0138	0.755617
ABR_HUMAN	-1.01811	0.884316
ABRAL_HUMAN	1.02836	0.843228
ACACA_HUMAN	1.00786	0.928944
ACACB_HUMAN	-1.01657	0.846525
ACAD8_HUMAN	-1.02069	0.759706
ACAD9_HUMAN	-1.01131	0.879573
ACADL_HUMAN	1.18471	0.482036
ACADM_HUMAN	1.14657	0.375577
ACADS_HUMAN	-1.02032	0.940458
ACADV_HUMAN	-1.01588	0.939783
ACAP1_HUMAN	1.24851	0.202244
ACAP2_HUMAN	1.00807	0.889399
ACATN_HUMAN	1.16516	0.0620605
ACBD4_HUMAN	-1.71085	0.248818
ACBD5_HUMAN	1.01932	0.820779
ACBD6_HUMAN	-1.08428	0.564445
ACBG1_HUMAN	-1.13334	0.719708
ACBG2_HUMAN	1.02796	ND
ACBP_HUMAN	1.05947	0.809362
ACD10_HUMAN	-1.02528	0.862466
ACD11_HUMAN	1.03321	0.863404
ACDSB_HUMAN	-1.03812	0.860763
ACE_HUMAN	1.13715	0.442644
ACES_HUMAN	1.02847	0.881563
ACINU_HUMAN	-1.00924	0.850214
ACL6A_HUMAN	1.0311	0.617162
ACLY_HUMAN	-1.04696	0.198132
ACMSD_HUMAN	1.11548	0.420539
ACO12_HUMAN	-1.20072	0.105912
ACO13_HUMAN	1.02101	0.908722
ACOC_HUMAN	1.08501	0.21342
ACOD_HUMAN	1.24865	0.455176
ACON_HUMAN	-1.03578	0.781545
ACOT1_HUMAN	-1.05983	0.599292
ACOT2_HUMAN	1.13383	0.163737
ACOT4_HUMAN	-1.08109	0.641941
ACOT8_HUMAN	-1.11213	0.452578
ACOT9_HUMAN	-1.01396	0.826746
ACOX1_HUMAN	1.05206	0.695901
ACOX2_HUMAN	-1.00665	0.938902
ACOX3_HUMAN	1.03163	0.698929
ACPH_HUMAN	-1.03372	0.496203
ACPM_HUMAN	1.0792	0.689748
ACS2A_HUMAN	-1.00734	0.968008
ACS2B_HUMAN	-1.02886	0.859083
ACS2L_HUMAN	-1.00856	0.900287
ACSA_HUMAN	1.0011	0.994973
ACSF2_HUMAN	-1.01345	0.923689
ACSF3_HUMAN	-1.03992	0.636287
ACSL1_HUMAN	-1.01207	0.936617
ACSL3_HUMAN	1.01554	0.854119
ACSL4_HUMAN	1.06962	0.638427
ACSL5_HUMAN	-1.00609	0.899602
ACSL6_HUMAN	-1.01312	ND
ACSM1_HUMAN	-1.66482	0.293137
ACSM3_HUMAN	-1.15952	0.215562
ACSM5_HUMAN	1.02704	0.8576
ACSS3_HUMAN	-1.04568	0.673397
ACTA_HUMAN	-1.11506	0.420434
ACTB_HUMAN	1.01019	0.872956
ACTBL_HUMAN	-1.06972	0.58074
ACTBM_HUMAN	-1.01426	0.853908
ACTC_HUMAN	-1.35013	0.498412
ACTG_HUMAN	-1.02603	0.915404
ACTN1_HUMAN	-1.01444	0.706747
ACTN2_HUMAN	-1.05483	0.34766
ACTN3_HUMAN	-1.09489	0.569284
ACTN4_HUMAN	-1.03291	0.471458
ACTY_HUMAN	-1.01449	0.865436
ACTZ_HUMAN	-1.01712	0.713851
ACY1_HUMAN	-1.02831	0.800501
ACY2_HUMAN	-1.25376	0.132129
ACY3_HUMAN	-1.00882	0.94383
ACYP1_HUMAN	1.08396	0.564801
ACYP2_HUMAN	1.02326	0.832985
ADA_HUMAN	-1.03236	0.736607
ADA10_HUMAN	-1.10919	0.321759
ADA15_HUMAN	ND	ND
ADA17_HUMAN	-1.04878	0.809577
ADA2A_HUMAN	-1.13201	ND
ADAL_HUMAN	1.37476	0.210973
ADAM9_HUMAN	-1.04022	0.716357
ADAP1_HUMAN	-1.13591	ND
ADAP2_HUMAN	-1.02098	0.729656
ADAS_HUMAN	-1.06194	0.234692
ADCK1_HUMAN	-1.08729	ND
ADCK5_HUMAN	-1.29492	ND
ADCY1_HUMAN	-1.06616	0.75032
ADCY9_HUMAN	-1.28646	ND
ADDA_HUMAN	-1.02312	0.679097
ADDG_HUMAN	1.012	0.875249
ADH1A_HUMAN	1.20508	0.475986
ADH1B_HUMAN	1.16726	0.394914
ADH1G_HUMAN	-1.00003	0.999876
ADH4_HUMAN	1.12525	0.587418
ADH6_HUMAN	1.03747	0.821647
ADH7_HUMAN	ND	ND
ADHX_HUMAN	-1.08053	0.431931
ADIPO_HUMAN	1.50872	0.479542
ADIRF_HUMAN	1.02999	0.889758
ADK_HUMAN	-1.02003	0.876573
ADNP_HUMAN	-1.10578	0.320255
ADPGK_HUMAN	1.08809	0.57441
ADPPT_HUMAN	-1.00569	0.954622
ADPRH_HUMAN	1.11465	0.364519
ADRM1_HUMAN	1.25931	0.358804
ADRO_HUMAN	1.02664	0.783406
ADSV_HUMAN	1.11013	ND
ADT1_HUMAN	1.12676	0.626333
ADT2_HUMAN	-1.18556	0.0862036
ADT3_HUMAN	1.13527	0.559125
ADX_HUMAN	-1.11911	0.457458
AEBP1_HUMAN	1.06072	0.377323
AEDO_HUMAN	-1.15489	0.669435
AES_HUMAN	1.478	0.274489
AF10_HUMAN	1.09997	ND
AFAD_HUMAN	1.00184	0.955568
AFAM_HUMAN	-1.11859	0.237576
AFAP1_HUMAN	-1.10727	0.648787
AFF4_HUMAN	ND	ND
AFG32_HUMAN	1.05166	0.581368
AFTIN_HUMAN	-1.11564	ND
AGAL_HUMAN	1.12995	0.346151
AGAP3_HUMAN	1.09389	0.425196
AGFG1_HUMAN	-1.02038	0.728605
AGFG2_HUMAN	-1.06132	0.634944
AGK_HUMAN	1.03525	0.75081
AGM1_HUMAN	-1.23041	0.150179
AGO1_HUMAN	1.06357	0.221608
AGO2_HUMAN	-1.12243	0.226976
AGO3_HUMAN	1.10344	0.361793
AGR2_HUMAN	-1.12052	0.307329
AGRA2_HUMAN	-1.13848	0.335289
AGRE2_HUMAN	-1.23647	0.541199
AGRF5_HUMAN	1.20121	0.229726
AGRIN_HUMAN	-1.02812	0.713106
AGRL2_HUMAN	-1.15016	0.396559
AGT2_HUMAN	1.14922	0.304519
AHDC1_HUMAN	ND	ND
AHNK_HUMAN	1.04149	0.45023
AHR_HUMAN	1.02483	0.654991
AHSA1_HUMAN	-1.03577	0.610526
AHSP_HUMAN	1.02556	0.937573
AIDA_HUMAN	1.00681	ND
AIF1_HUMAN	1.20119	0.193036
AIFM1_HUMAN	1.02451	0.793728
AIFM2_HUMAN	1.01173	0.91145
AIG1_HUMAN	-1.17572	0.30131
AIM1_HUMAN	1.11668	0.615951
AIMP1_HUMAN	1.02814	0.298219
AIMP2_HUMAN	1.09114	0.168022
AINX_HUMAN	1.11605	0.48338
AIP_HUMAN	-1.09229	0.379844
AK17A_HUMAN	1.00764	0.94971
AK1A1_HUMAN	-1.02733	0.621914
AK1BA_HUMAN	-1.2704	0.377435
AK1BF_HUMAN	1.19253	0.339791
AK1C1_HUMAN	-1.29258	0.381213
AK1C2_HUMAN	-1.20126	0.319129
AK1C3_HUMAN	1.01072	0.96784
AK1C4_HUMAN	1.02452	0.614174
AK1D1_HUMAN	1.14235	0.397512
AKA10_HUMAN	ND	ND
AKA11_HUMAN	1.06833	ND
AKA12_HUMAN	-1.07634	0.540755
AKA7A_HUMAN	1.48243	0.38451
AKA7G_HUMAN	-1.26443	ND
AKAP1_HUMAN	-1.08972	0.22518
AKAP2_HUMAN	-1.02948	0.547427
AKAP8_HUMAN	1.15173	0.0997671
AKAP9_HUMAN	1.03389	0.582411
AKIB1_HUMAN	-1.09136	0.65336
AKIP_HUMAN	-1.03227	ND
AKNA_HUMAN	1.27282	0.067212
AKP13_HUMAN	-1.05605	0.483663
AKP8L_HUMAN	-1.04857	0.307712
AKT1_HUMAN	-1.06312	0.663857
AKT2_HUMAN	-1.01701	0.828832
AKT3_HUMAN	-1.17841	ND
AKTIP_HUMAN	-1.00565	0.956676
AKTS1_HUMAN	1.0017	ND
AL1A1_HUMAN	1.0441	0.689798
AL1A2_HUMAN	1.15028	0.760025
AL1A3_HUMAN	1.07688	0.712156
AL1B1_HUMAN	-1.15235	0.473092
AL1L1_HUMAN	-1.05389	0.62836
AL1L2_HUMAN	-1.03254	0.707028
AL3A1_HUMAN	1.03423	0.846477
AL3A2_HUMAN	-1.01517	0.866871
AL3B1_HUMAN	1.16005	0.243986
AL4A1_HUMAN	1.12609	0.325419
AL5AP_HUMAN	1.04872	0.67052
AL7A1_HUMAN	1.02429	0.856299
AL8A1_HUMAN	1.15177	0.357036
AL9A1_HUMAN	1.10147	0.451913
ALAT1_HUMAN	-1.02021	0.737464
ALAT2_HUMAN	1.1698	0.230847
ALBU_HUMAN	-1.54658	0.0381854
ALDH2_HUMAN	1.01713	0.929804
ALDOA_HUMAN	-1.11191	0.480569
ALDOB_HUMAN	1.11729	0.418034
ALDOC_HUMAN	1.02614	0.611693
ALDR_HUMAN	-1.03111	0.860029
ALG1_HUMAN	-1.04334	0.803944
ALG11_HUMAN	1.00215	ND
ALG12_HUMAN	1.32893	0.290005
ALG13_HUMAN	-1.03228	0.777434
ALG1L_HUMAN	ND	ND
ALG2_HUMAN	1.08183	0.118787
ALG3_HUMAN	1.05177	ND
ALG5_HUMAN	1.03184	0.516618
ALG6_HUMAN	1.1569	ND
ALG8_HUMAN	ND	ND
ALG9_HUMAN	1.01546	0.913758
ALKB4_HUMAN	ND	ND
ALKB5_HUMAN	-1.40985	0.293076
ALKB7_HUMAN	-1.44674	0.192146
ALKMO_HUMAN	-1.08776	0.555636
ALR_HUMAN	1.45822	0.353636
ALS_HUMAN	1.1023	0.284529
ALS2_HUMAN	-1.55097	ND
AMACR_HUMAN	-1.07131	0.507627
AMBP_HUMAN	-1.2327	0.0124038
AMFR_HUMAN	-1.08617	0.612138
AMOL1_HUMAN	-1.14039	0.726472
AMPB_HUMAN	-1.01263	0.844446
AMPD2_HUMAN	1.02976	0.509109
AMPD3_HUMAN	1.16295	0.0732446
AMPE_HUMAN	1.02037	0.849886
AMPH_HUMAN	-1.15362	0.502977
AMPL_HUMAN	1.04141	0.583776
AMPN_HUMAN	-1.01551	0.853106
AMRP_HUMAN	1.04709	0.626662
AN13A_HUMAN	-1.04882	0.642623
AN32A_HUMAN	-1.01272	0.883534
AN32B_HUMAN	1.01739	0.863944
AN32E_HUMAN	1.05025	0.491708
ANAG_HUMAN	1.13108	0.333061
ANCHR_HUMAN	1.13185	0.23812
ANDR_HUMAN	ND	ND
ANFY1_HUMAN	1.06311	0.472665
ANGE1_HUMAN	-1.27503	0.324862
ANGE2_HUMAN	ND	ND
ANGI_HUMAN	1.0417	0.724608
ANGL1_HUMAN	-1.14306	ND
ANGL2_HUMAN	1.07205	0.766908
ANGL3_HUMAN	1.17598	0.217669
ANGL4_HUMAN	1.12741	0.263091
ANGL6_HUMAN	1.11855	0.496786
ANGL8_HUMAN	-1.12659	0.705707
ANGT_HUMAN	-1.15975	0.112471
ANK1_HUMAN	-1.21751	0.176731
ANK2_HUMAN	1.04796	0.572915
ANK3_HUMAN	1.02666	0.452283
ANKH1_HUMAN	-1.0263	0.777843
ANKL2_HUMAN	-1.22094	0.589626
ANKY2_HUMAN	-1.04814	0.634657
ANKZ1_HUMAN	-1.20811	0.464283
ANM1_HUMAN	1.07915	0.45332
ANM3_HUMAN	ND	ND
ANM5_HUMAN	1.06442	0.430801
ANO1_HUMAN	1.03296	0.4517
ANO10_HUMAN	1.13796	0.396321
ANO6_HUMAN	1.02128	0.692493
ANPRB_HUMAN	-1.14909	ND
ANPRC_HUMAN	ND	ND
ANR11_HUMAN	1.10394	0.0373339
ANR12_HUMAN	1.53931	0.238905
ANR16_HUMAN	ND	ND
ANR17_HUMAN	-1.04373	0.756404
ANR28_HUMAN	-1.02406	0.53264
ANR44_HUMAN	1.18316	0.0794939
ANR50_HUMAN	-1.13397	ND
ANR54_HUMAN	ND	ND
ANS1A_HUMAN	-1.05435	0.349449
ANT3_HUMAN	-1.26911	0.102665
ANTR1_HUMAN	-1.06667	0.73171
ANTR2_HUMAN	-1.09267	ND
ANX11_HUMAN	-1.14156	0.0821836
ANX13_HUMAN	1.17422	0.121013
ANXA1_HUMAN	-1.13848	0.514668
ANXA2_HUMAN	-1.04895	0.678543
ANXA3_HUMAN	1.02232	0.834691
ANXA4_HUMAN	1.02523	0.866026
ANXA5_HUMAN	-1.06923	0.5713
ANXA6_HUMAN	-1.06365	0.287668
ANXA7_HUMAN	1.00976	0.810886
ANXA8_HUMAN	1.02182	0.871869
ANXA9_HUMAN	-1.13803	0.487061
AOAH_HUMAN	ND	ND
AOC2_HUMAN	-1.03967	0.719332
AOC3_HUMAN	-1.19421	0.210557
AOFA_HUMAN	1.03331	0.828423
AOFB_HUMAN	-1.09303	0.290591
AOXA_HUMAN	1.1008	0.452002
AP180_HUMAN	1.22116	0.416697
AP1B1_HUMAN	-1.01008	0.798982
AP1G1_HUMAN	-1.0501	0.426007
AP1G2_HUMAN	1.0627	0.815728
AP1M1_HUMAN	-1.01502	0.788408
AP1S1_HUMAN	1.16638	0.329196
AP1S2_HUMAN	1.0284	ND
AP2A1_HUMAN	1.05494	0.207281
AP2A2_HUMAN	-1.00123	0.981541
AP2B1_HUMAN	1.05896	0.423228
AP2M1_HUMAN	1.29179	0.4661
AP2S1_HUMAN	1.18081	0.304201
AP3B1_HUMAN	1.03731	0.450865
AP3D1_HUMAN	-1.0827	0.508096
AP3M1_HUMAN	1.1518	0.22768
AP3S1_HUMAN	1.16425	0.375695
AP4A_HUMAN	-1.25496	0.230569
AP4B1_HUMAN	-1.15422	0.351903
AP4E1_HUMAN	1.05511	ND
AP4M1_HUMAN	-1.02061	0.92812
AP4S1_HUMAN	-1.12495	ND
AP5B1_HUMAN	1.04841	0.876568
APAF_HUMAN	-1.20387	0.326986
APBA1_HUMAN	1.07593	0.33983
APBB2_HUMAN	-1.15264	0.49104
APC1_HUMAN	-1.28939	ND
APC16_HUMAN	1.0964	ND
APC4_HUMAN	1.00343	0.956507
APC5_HUMAN	-1.01585	ND
APC7_HUMAN	1.10709	0.0309703
APEX1_HUMAN	1.07144	0.0191552
API5_HUMAN	1.25034	0.297139
APLP2_HUMAN	-1.02491	0.470414
APMAP_HUMAN	1.26551	0.0752259
APOA_HUMAN	1.0328	0.872308
APOA1_HUMAN	-1.12732	0.554461
APOA2_HUMAN	-1.63054	0.00612167
APOA4_HUMAN	-1.08398	0.413818
APOA5_HUMAN	-1.06473	0.778718
APOB_HUMAN	-1.1996	0.0457086
APOBR_HUMAN	1.03734	0.702676
APOC1_HUMAN	-1.14888	0.762075
APOC2_HUMAN	-1.44249	0.0139445
APOC3_HUMAN	-1.07487	0.367151
APOC4_HUMAN	1.01117	ND
APOD_HUMAN	-1.16578	0.267402
APOE_HUMAN	-1.143	0.0149241
APOF_HUMAN	ND	ND
APOH_HUMAN	-1.39527	0.0291675
APOL1_HUMAN	-1.20398	0.148779
APOL2_HUMAN	-1.17217	0.182156
APOL3_HUMAN	-1.17629	0.447434
APOL6_HUMAN	1.023	ND
APOM_HUMAN	-1.00032	0.993853
APT_HUMAN	-1.08309	0.232823
AQP1_HUMAN	-1.02492	0.953558
AQP9_HUMAN	1.15403	ND
AQR_HUMAN	1.03016	0.724539
AR2BP_HUMAN	-1.04036	0.810405
AR6P1_HUMAN	1.02246	0.694253
AR6P4_HUMAN	-1.00319	0.975726
ARAF_HUMAN	1.01148	0.907076
ARAP1_HUMAN	1.02086	0.721244
ARAP3_HUMAN	-1.2071	ND
ARBK1_HUMAN	1.01312	0.840255
ARC1A_HUMAN	-1.00349	0.944933
ARC1B_HUMAN	1.02816	0.655487
ARF1_HUMAN	1.02348	0.839004
ARF3_HUMAN	-1.05737	0.567412
ARF4_HUMAN	1.05528	0.708544
ARF5_HUMAN	-1.01879	0.839009
ARF6_HUMAN	1.10881	0.354508
ARFG1_HUMAN	-1.01602	0.944128
ARFG2_HUMAN	1.08538	0.245714
ARFG3_HUMAN	1.0119	0.84197
ARFP1_HUMAN	1.09536	0.268826
ARFP2_HUMAN	1.02875	0.838955
ARFRP_HUMAN	1.02391	ND
ARG35_HUMAN	1.22034	0.246926
ARGAL_HUMAN	1.05029	0.320807
ARGI1_HUMAN	1.00472	0.950342
ARGL1_HUMAN	1.00774	0.955006
ARH_HUMAN	1.1126	0.129894
ARH37_HUMAN	ND	ND
ARH40_HUMAN	-1.00135	0.931522
ARHG1_HUMAN	-1.05757	0.1767
ARHG2_HUMAN	1.0087	0.904273
ARHG5_HUMAN	1.07035	0.655738
ARHG6_HUMAN	1.08746	0.321245
ARHG7_HUMAN	-1.03608	0.558875
ARHGA_HUMAN	-1.01817	0.908025
ARHGB_HUMAN	1.23194	0.0571668
ARHGC_HUMAN	-1.00261	0.951575
ARHGG_HUMAN	1.1428	0.162967
ARHGH_HUMAN	-1.15336	0.369382
ARHGI_HUMAN	1.05345	0.588548
ARHL2_HUMAN	1.06933	0.472973
ARI1_HUMAN	1.1402	0.284189
ARI1A_HUMAN	1.14513	0.501284
ARI1B_HUMAN	-1.13744	0.180403
ARI2_HUMAN	1.01586	0.821069
ARI3A_HUMAN	1.07549	0.516955
ARI4A_HUMAN	ND	ND
ARID2_HUMAN	-1.11695	0.637155
ARK72_HUMAN	-1.00554	0.960031
ARK73_HUMAN	-1.05964	0.686523
ARL1_HUMAN	1.11067	0.318413
ARL15_HUMAN	1.05597	0.57499
ARL2_HUMAN	1.08615	0.53773
ARL3_HUMAN	-1.12436	0.235943
ARL6_HUMAN	ND	ND
ARL8A_HUMAN	1.02018	0.735798
ARL8B_HUMAN	1.09104	0.0711344
ARLY_HUMAN	1.12076	0.456199
ARM10_HUMAN	-1.10745	0.357825
ARMC1_HUMAN	1.06562	0.564224
ARMC6_HUMAN	-1.1485	0.014192
ARMC7_HUMAN	-1.2219	0.300433
ARMC8_HUMAN	-1.00953	0.946378
ARMT1_HUMAN	1.09131	0.428165
ARMX2_HUMAN	-1.82176	0.368711
ARMX3_HUMAN	1.02171	0.86331
ARP10_HUMAN	1.06444	0.492564
ARP19_HUMAN	1.09634	0.336212
ARP2_HUMAN	1.05845	0.372533
ARP3_HUMAN	1.10502	0.0266643
ARP3B_HUMAN	1.00326	0.967496
ARP5_HUMAN	ND	ND
ARP5L_HUMAN	1.21135	0.119156
ARP8_HUMAN	-1.08231	ND
ARPC2_HUMAN	1.01325	0.854946
ARPC3_HUMAN	-1.00737	0.956937
ARPC4_HUMAN	1.06703	0.864649
ARPC5_HUMAN	1.00522	0.926797
ARPIN_HUMAN	-1.08862	0.353337
ARRB1_HUMAN	1.00793	0.898289
ARRB2_HUMAN	1.07569	0.362577
ARRC_HUMAN	1.11385	0.814251
ARRD1_HUMAN	-1.12017	0.46412
ARSA_HUMAN	1.01743	0.871928
ARSB_HUMAN	-1.04477	0.690668
ARSD_HUMAN	1.16726	0.179129
ARSE_HUMAN	1.08047	0.211328
ARVC_HUMAN	-1.09535	0.296537
ARY1_HUMAN	1.08887	0.376639
ARY2_HUMAN	-1.43675	0.336108
AS3MT_HUMAN	1.21465	0.37694
ASAH1_HUMAN	1.37088	0.336234
ASAP1_HUMAN	-1.05799	0.553915
ASAP2_HUMAN	ND	ND
ASAP3_HUMAN	ND	ND
ASB9_HUMAN	1.00243	0.974793
ASC_HUMAN	-1.02234	0.819545
ASCC1_HUMAN	1.15108	0.390372
ASCC2_HUMAN	1.13438	0.304255
ASCC3_HUMAN	1.04719	0.29418
ASGL1_HUMAN	-1.27942	0.040815
ASGR1_HUMAN	1.09564	0.452578
ASGR2_HUMAN	1.0612	0.613293
ASH1L_HUMAN	1.48139	ND
ASH2L_HUMAN	1.11568	0.221745
ASHWN_HUMAN	1.29903	ND
ASM_HUMAN	1.00484	0.949468
ASM3A_HUMAN	1.04483	0.615104
ASML_HUMAN	-1.04099	0.32173
ASNA_HUMAN	-1.00567	0.930772
ASNS_HUMAN	1.07274	0.766808
ASPC1_HUMAN	1.05589	0.634141
ASPD_HUMAN	1.1757	0.192135
ASPG_HUMAN	-1.06717	0.549333
ASPH_HUMAN	-1.04254	0.31856
ASPN_HUMAN	1.07182	0.545766
ASPP1_HUMAN	1.03396	0.912637
ASPP2_HUMAN	1.12548	0.832554
ASSY_HUMAN	1.08316	0.636075
ASTER_HUMAN	ND	ND
ASUN_HUMAN	-1.27285	0.0353402
AT11A_HUMAN	1.04729	0.521744
AT11B_HUMAN	1.06402	0.675413
AT11C_HUMAN	1.02211	0.727774
AT12A_HUMAN	1.04064	0.399543
AT131_HUMAN	1.05387	0.437685
AT133_HUMAN	1.02839	0.593283
AT1A1_HUMAN	1.04945	0.211964
AT1B1_HUMAN	1.11133	0.500786
AT1B3_HUMAN	-1.02228	0.863941
AT2A1_HUMAN	1.02789	0.821536
AT2A2_HUMAN	-1.03847	0.753681
AT2A3_HUMAN	-1.02727	0.767459
AT2B1_HUMAN	1.00562	0.861433
AT2B2_HUMAN	1.05292	0.473286
AT2B4_HUMAN	-1.09487	0.415489
AT2C1_HUMAN	-1.05607	0.457943
AT2L1_HUMAN	1.00193	0.994106
AT2L2_HUMAN	1.01951	0.497593
AT5EL_HUMAN	-1.0141	0.963677
AT5F1_HUMAN	1.0246	0.821044
AT5L2_HUMAN	-1.03848	0.784986
AT5SL_HUMAN	-1.18912	0.482549
AT8B2_HUMAN	-1.03897	ND
ATAD1_HUMAN	-1.05826	0.30089
ATAD2_HUMAN	-1.22127	ND
ATD3A_HUMAN	1.04339	0.784889
ATD3B_HUMAN	-1.05194	0.860664
ATE1_HUMAN	-1.01666	0.782764
ATF1_HUMAN	1.05414	0.362327
ATF7_HUMAN	-1.10511	0.407771
ATG12_HUMAN	-1.00629	0.914882
ATG2A_HUMAN	-1.07491	0.608454
ATG2B_HUMAN	1.09211	0.548956
ATG3_HUMAN	-1.05641	0.642749
ATG4B_HUMAN	-1.12139	0.583726
ATG5_HUMAN	-1.03687	ND
ATG7_HUMAN	1.05636	0.170691
ATG9A_HUMAN	1.12755	ND
ATGA1_HUMAN	1.10928	0.595764
ATIF1_HUMAN	1.01447	0.950835
ATL1_HUMAN	-1.00511	0.973995
ATL2_HUMAN	-1.0597	0.651341
ATL3_HUMAN	ND	ND
ATL4_HUMAN	-1.07477	0.723506
ATL5_HUMAN	1.2034	0.452069
ATLA1_HUMAN	ND	ND
ATLA2_HUMAN	1.05337	0.57956
ATLA3_HUMAN	-1.05915	0.507287
ATM_HUMAN	1.05177	0.482413
ATNG_HUMAN	-1.02962	0.837479
ATOX1_HUMAN	1.01291	0.955578
ATP5E_HUMAN	1.2693	0.821443
ATP5H_HUMAN	-1.0442	0.678027
ATP5I_HUMAN	1.0145	0.947136
ATP5J_HUMAN	-1.0274	0.914845
ATP5L_HUMAN	1.05809	0.750856
ATP5S_HUMAN	-1.01065	0.922791
ATP6_HUMAN	1.02101	0.900852
ATP7B_HUMAN	1.23804	ND
ATP8_HUMAN	-1.03288	0.773289
ATP9A_HUMAN	1.02885	0.862685
ATPA_HUMAN	-1.05879	0.562446
ATPB_HUMAN	-1.047	0.686174
ATPD_HUMAN	1.03659	0.747756
ATPF1_HUMAN	1.04917	0.687702
ATPF2_HUMAN	-1.0676	0.161201
ATPG_HUMAN	-1.08176	0.623376
ATPK_HUMAN	1.02378	0.905552
ATPO_HUMAN	1.00343	0.973232
ATR_HUMAN	ND	ND
ATRAP_HUMAN	ND	ND
ATRN_HUMAN	1.05908	0.757624
ATRN1_HUMAN	1.15092	0.538363
ATRX_HUMAN	1.06396	0.169433
ATS13_HUMAN	ND	ND
ATS2_HUMAN	-1.04803	0.918118
ATTY_HUMAN	1.26424	0.147723
ATX10_HUMAN	-1.02447	0.586118
ATX2_HUMAN	1.05246	0.660546
ATX2L_HUMAN	1.01444	0.799541
AUHM_HUMAN	-1.09414	0.217745
AUP1_HUMAN	1.0758	0.340403
AVEN_HUMAN	-1.03467	0.916421
AVIL_HUMAN	-1.06228	0.812792
B2CL1_HUMAN	1.05455	0.416188
B2L13_HUMAN	1.01112	0.95833
B2MG_HUMAN	1.22424	0.410227
B3A2_HUMAN	-1.13461	0.339091
B3AT_HUMAN	-1.253	0.395958
B3GA3_HUMAN	1.15313	ND
B3GLT_HUMAN	1.04443	0.751553
B4GA1_HUMAN	-1.3367	0.115243
B4GT1_HUMAN	1.00994	0.956872
B4GT4_HUMAN	-1.17879	0.160951
B4GT7_HUMAN	1.04602	0.498733
BAAT_HUMAN	-1.09865	0.392412
BABA1_HUMAN	-1.00409	0.953533
BACD3_HUMAN	1.09067	ND
BACH_HUMAN	-1.00021	0.996238
BACH1_HUMAN	1.32682	0.164433
BAD_HUMAN	1.19228	0.391507
BAF_HUMAN	1.00978	0.928511
BAG1_HUMAN	1.00407	0.942446
BAG2_HUMAN	-1.24366	0.153179
BAG3_HUMAN	-1.33634	0.116987
BAG4_HUMAN	1.01625	ND
BAG5_HUMAN	-1.5322	0.330876
BAG6_HUMAN	1.05746	0.651129
BAIP2_HUMAN	1.01076	0.883467
BAP1_HUMAN	1.01441	ND
BAP18_HUMAN	-1.01816	0.700899
BAP29_HUMAN	1.05781	0.632039
BAP31_HUMAN	1.08756	0.284217
BASI_HUMAN	1.13869	0.336186
BASP1_HUMAN	1.31433	0.114962
BAX_HUMAN	-1.15876	0.292814
BAZ1A_HUMAN	ND	ND
BAZ1B_HUMAN	1.05597	0.486182
BBIP1_HUMAN	ND	ND
BBS1_HUMAN	-1.03344	0.576627
BBS10_HUMAN	ND	ND
BCAM_HUMAN	1.07319	0.239752
BCAP_HUMAN	1.00405	0.965046
BCAR1_HUMAN	-1.0339	0.810012
BCAR3_HUMAN	ND	ND
BCAS3_HUMAN	-1.15218	ND
BCAT1_HUMAN	1.07845	0.480737
BCAT2_HUMAN	1.03657	0.696427
BCCIP_HUMAN	1.16814	0.272769
BCDO2_HUMAN	1.07377	0.661121
BCKD_HUMAN	-1.05588	0.663522
BCL10_HUMAN	1.32084	0.133171
BCL2_HUMAN	1.25168	0.143506
BCLF1_HUMAN	1.02967	0.642416
BCR_HUMAN	-1.17523	0.368334
BCS1_HUMAN	-1.042	0.350637
BD1L1_HUMAN	-1.0323	0.716449
BDH_HUMAN	-1.0397	0.68963
BDH2_HUMAN	1.03765	0.664887
BECN1_HUMAN	-1.01972	0.841317
BET1_HUMAN	1.01783	0.910985
BET1L_HUMAN	ND	ND
BGAL_HUMAN	1.08055	0.48582
BGH3_HUMAN	1.0777	0.195847
BGLR_HUMAN	1.02377	0.893061
BHMT1_HUMAN	1.09956	0.52914
BHMT2_HUMAN	1.0284	0.783051
BI1_HUMAN	1.05169	0.874908
BI2L1_HUMAN	-1.06141	0.537733
BICC1_HUMAN	-1.30894	0.632215
BICD2_HUMAN	ND	ND
BID_HUMAN	-1.10178	0.098507
BIEA_HUMAN	-1.04619	0.524484
BIG1_HUMAN	1.0135	0.619521
BIG2_HUMAN	1.00153	0.985322
BIG3_HUMAN	1.14569	ND
BIN1_HUMAN	1.05634	0.100781
BIN2_HUMAN	1.00274	0.972861
BIN3_HUMAN	-1.05083	0.567592
BIRC1_HUMAN	-1.00127	0.993335
BIRC2_HUMAN	1.04692	0.735689
BIRC6_HUMAN	-1.05841	0.633314
BL1S1_HUMAN	-1.00614	0.857798
BL1S3_HUMAN	-1.21175	0.146229
BL1S4_HUMAN	1.0504	0.665507
BL1S5_HUMAN	ND	ND
BL1S6_HUMAN	1.12968	0.397602
BLK_HUMAN	1.15146	0.188072
BLM_HUMAN	-1.01363	0.952466
BLMH_HUMAN	1.14416	0.382302
BLNK_HUMAN	1.24594	0.466005
BLVRB_HUMAN	1.00424	0.915053
BMI1_HUMAN	-1.0048	ND
BMP2K_HUMAN	1.08386	0.462538
BMPER_HUMAN	ND	ND
BMS1_HUMAN	1.21372	0.573806
BNIP2_HUMAN	-1.31725	ND
BNIP3_HUMAN	1.14539	0.32395
BODG_HUMAN	-1.06479	0.650685
BOK_HUMAN	-1.21656	0.14921
BOLA2_HUMAN	-1.09254	0.234734
BOLA3_HUMAN	-1.11643	0.410649
BOP1_HUMAN	1.12913	0.283569
BORC5_HUMAN	1.26828	ND
BORC6_HUMAN	-1.12229	0.300342
BORC8_HUMAN	ND	ND
BORG1_HUMAN	1.11585	0.169511
BORG3_HUMAN	-1.09938	0.808048
BORG4_HUMAN	-1.07831	0.482278
BORG5_HUMAN	-1.0245	0.84426
BPHL_HUMAN	1.11006	0.576709
BPI_HUMAN	1.07973	0.679312
BPL1_HUMAN	1.12385	ND
BPNT1_HUMAN	-1.01493	0.788508
BPTF_HUMAN	-1.27435	0.223119
BRAF_HUMAN	-1.05755	0.625468
BRAP_HUMAN	-1.18111	0.332804
BRAT1_HUMAN	1.12619	0.717533
BRCC3_HUMAN	1.04581	0.469456
BRD2_HUMAN	-1.02744	0.708514
BRD3_HUMAN	1.07274	0.306988
BRD4_HUMAN	-1.35543	0.432212
BRD8_HUMAN	-1.05416	0.674995
BRD9_HUMAN	-1.03387	0.86244
BRDT_HUMAN	1.13974	0.569021
BRE_HUMAN	-1.0221	0.691728
BRE1A_HUMAN	1.05918	0.699883
BRE1B_HUMAN	-1.03376	0.720651
BRK1_HUMAN	1.03029	0.838049
BROX_HUMAN	-1.06457	0.384713
BRWD1_HUMAN	-1.12894	ND
BRX1_HUMAN	-1.05787	0.414039
BSDC1_HUMAN	1.08876	0.344378
BST1_HUMAN	1.00921	0.952041
BST2_HUMAN	1.04097	0.710232
BT2A1_HUMAN	1.1019	0.776032
BT3A1_HUMAN	-1.06895	0.638654
BT3A2_HUMAN	1.15757	0.267934
BT3A3_HUMAN	-1.03349	0.525804
BT3L4_HUMAN	1.03959	0.557929
BTAF1_HUMAN	1.00943	0.825363
BTD_HUMAN	1.00168	0.983644
BTF3_HUMAN	1.10235	0.332329
BTK_HUMAN	-1.01992	0.85108
BUB3_HUMAN	1.0314	0.870894
BUD31_HUMAN	1.04402	0.488454
BUP1_HUMAN	-1.08702	0.448508
BYST_HUMAN	1.01854	0.645412
BZW1_HUMAN	-1.01905	0.784079
BZW2_HUMAN	-1.13343	0.149312
C10_HUMAN	-1.11632	0.515885
C102A_HUMAN	-1.18054	ND
C163A_HUMAN	1.07655	0.537172
C163B_HUMAN	-1.06023	0.343582
C170B_HUMAN	1.16818	0.0892016
C170L_HUMAN	ND	ND
C19L1_HUMAN	-1.04274	0.746764
C1QA_HUMAN	1.05226	0.774797
C1QB_HUMAN	1.09347	0.520096
C1QBP_HUMAN	1.05929	0.721233
C1QC_HUMAN	1.08984	0.632124
C1QR1_HUMAN	-1.05598	0.558978
C1R_HUMAN	-1.15905	0.185957
C1RL_HUMAN	ND	ND
C1S_HUMAN	-1.15064	0.0588178
C1TC_HUMAN	1.05377	0.478336
C1TM_HUMAN	-1.21165	0.131999
C2C2L_HUMAN	-1.17112	0.416631
C2CD2_HUMAN	-1.06577	0.393423
C2CD5_HUMAN	1.21444	0.0960325
C2D1A_HUMAN	-1.02026	0.794341
C2D1B_HUMAN	1.03183	0.51152
C3AR_HUMAN	-1.07114	0.612241
C43BP_HUMAN	1.06936	0.324119
C4BPA_HUMAN	-1.17772	0.0846824
C4BPB_HUMAN	-1.14428	0.0919985
C560_HUMAN	-1.02296	0.893909
C5AR1_HUMAN	-1.21219	0.544167
C99L2_HUMAN	ND	ND
CA050_HUMAN	1.03358	0.732729
CA053_HUMAN	1.03717	0.74071
CA122_HUMAN	1.00793	0.964967
CA123_HUMAN	1.05977	0.562006
CA174_HUMAN	1.20742	ND
CA198_HUMAN	-1.06837	0.718654
CA2D1_HUMAN	1.02374	0.833305
CAB39_HUMAN	1.0881	0.101794
CAB45_HUMAN	1.17198	0.286032
CACO2_HUMAN	-1.1161	0.301806
CACP_HUMAN	-1.02026	0.875743
CAD11_HUMAN	1.0828	0.682913
CAD13_HUMAN	1.13117	0.377225
CADH1_HUMAN	1.00543	0.914187
CADH2_HUMAN	-1.08382	0.150136
CADH5_HUMAN	-1.07963	0.161581
CADH6_HUMAN	-1.17853	0.428181
CADM1_HUMAN	1.08842	0.493528
CAF17_HUMAN	1.00118	0.988134
CAF1A_HUMAN	1.33542	ND
CAH1_HUMAN	-1.31096	0.394662
CAH2_HUMAN	-1.02451	0.877925
CAH3_HUMAN	-1.01083	0.935821
CAH5A_HUMAN	1.27761	0.333491
CAH9_HUMAN	ND	ND
CALD1_HUMAN	-1.21919	0.225151
CALL3_HUMAN	1.0109	0.967413
CALL4_HUMAN	1.07111	0.585883
CALM_HUMAN	1.22587	0.422426
CALR_HUMAN	1.07839	0.431437
CALR3_HUMAN	1.03168	0.759326
CALRL_HUMAN	1.03068	0.739124
CALU_HUMAN	1.15144	0.362159
CALX_HUMAN	1.08258	0.104674
CAMLG_HUMAN	1.03513	ND
CAMP_HUMAN	1.02141	0.894735
CAMP1_HUMAN	ND	ND
CAMP2_HUMAN	1.01391	ND
CAMP3_HUMAN	-1.06848	0.492923
CAN1_HUMAN	-1.0766	0.520579
CAN15_HUMAN	1.3266	0.289243
CAN2_HUMAN	-1.05522	0.117544
CAN5_HUMAN	1.04869	0.641987
CAN6_HUMAN	-1.24566	0.576811
CAN7_HUMAN	-1.05812	0.511678
CANB1_HUMAN	1.18057	0.468807
CAND1_HUMAN	-1.0251	0.701186
CAND2_HUMAN	1.14343	0.0203269
CANT1_HUMAN	-1.05717	0.598671
CAP1_HUMAN	1.02468	0.494516
CAP2_HUMAN	-1.13109	0.087647
CAP7_HUMAN	1.0115	0.894418
CAPG_HUMAN	1.05219	0.524307
CAPON_HUMAN	-1.10872	0.442796
CAPR1_HUMAN	-1.00797	0.870736
CAPS1_HUMAN	1.0788	0.359035
CAPS2_HUMAN	1.19286	ND
CAPZB_HUMAN	1.04171	0.53151
CAR16_HUMAN	1.01886	0.52268
CAR19_HUMAN	1.02538	0.75218
CARD8_HUMAN	1.02924	0.642746
CARD9_HUMAN	ND	ND
CARF_HUMAN	1.02566	0.295704
CARL1_HUMAN	1.0128	0.909475
CARM1_HUMAN	-1.10903	0.382725
CARME_HUMAN	1.01357	0.902345
CASC3_HUMAN	-1.14163	0.177903
CASC4_HUMAN	1.03912	0.876255
CASP_HUMAN	-1.19674	0.0794485
CASP1_HUMAN	1.02658	0.49172
CASP2_HUMAN	-1.10899	0.207192
CASP3_HUMAN	-1.02133	0.905908
CASP4_HUMAN	1.07423	0.348889
CASP6_HUMAN	-1.08112	0.41693
CASP7_HUMAN	-1.03778	0.776634
CASP8_HUMAN	1.03846	0.485874
CASP9_HUMAN	-1.02675	0.861236
CASPA_HUMAN	-1.00024	0.998182
CATA_HUMAN	-1.06509	0.491769
CATB_HUMAN	1.03878	0.692693
CATC_HUMAN	1.06824	0.553363
CATD_HUMAN	1.30707	0.323185
CATF_HUMAN	1.13238	0.443635
CATG_HUMAN	1.17146	0.251715
CATH_HUMAN	1.18983	0.343164
CATIN_HUMAN	-1.0188	ND
CATK_HUMAN	ND	ND
CATL1_HUMAN	1.06762	0.648443
CATO_HUMAN	1.04477	0.83311
CATS_HUMAN	1.28229	0.22835
CATZ_HUMAN	1.30333	0.0824376
CAV1_HUMAN	1.12311	0.476767
CAV2_HUMAN	-1.3982	0.367946
CAYP1_HUMAN	-1.28706	0.565289
CAZA1_HUMAN	-1.03344	0.717721
CAZA2_HUMAN	-1.01981	0.743238
CB069_HUMAN	1.06016	ND
CB072_HUMAN	-1.08622	0.630815
CB39L_HUMAN	1.01264	ND
CBG_HUMAN	-1.04098	0.764916
CBL_HUMAN	ND	ND
CBLB_HUMAN	-1.23929	0.246419
CBP_HUMAN	1.07526	0.531625
CBPA3_HUMAN	1.20752	0.200576
CBPB2_HUMAN	-1.16628	0.167503
CBPC1_HUMAN	ND	ND
CBPD_HUMAN	1.09078	0.373827
CBPM_HUMAN	1.10662	0.586861
CBPN_HUMAN	-1.1564	0.305219
CBPQ_HUMAN	1.04449	0.667178
CBPZ_HUMAN	ND	ND
CBR1_HUMAN	-1.06246	0.392675
CBR3_HUMAN	-1.21728	0.11327
CBR4_HUMAN	1.0325	0.845569
CBSL_HUMAN	1.03954	0.677962
CBWD1_HUMAN	-1.03306	0.749809
CBX1_HUMAN	-1.01534	0.908175
CBX3_HUMAN	1.00974	0.877563
CBX5_HUMAN	-1.12672	0.36584
CBX8_HUMAN	ND	ND
CC038_HUMAN	1.11554	ND
CC115_HUMAN	-1.1435	0.182883
CC117_HUMAN	-1.34586	0.359038
CC124_HUMAN	-1.07593	0.55788
CC126_HUMAN	-1.02887	0.663629
CC127_HUMAN	-1.01134	0.953718
CC148_HUMAN	ND	ND
CC174_HUMAN	-1.27367	ND
CC28A_HUMAN	1.46347	0.168299
CC50A_HUMAN	1.1951	0.102408
CC88B_HUMAN	1.04076	0.822392
CC90B_HUMAN	1.11674	0.456472
CCAR1_HUMAN	1.039	0.657143
CCAR2_HUMAN	-1.03506	0.637026
CCD12_HUMAN	-1.18814	0.273904
CCD22_HUMAN	-1.01696	0.855249
CCD25_HUMAN	1.14215	0.251553
CCD43_HUMAN	1.13615	ND
CCD47_HUMAN	1.13126	0.0613762
CCD50_HUMAN	1.09764	0.381491
CCD51_HUMAN	-1.07073	0.58965
CCD58_HUMAN	-1.04857	0.615099
CCD80_HUMAN	-1.01546	0.910051
CCD86_HUMAN	1.2065	ND
CCD91_HUMAN	-1.10642	ND
CCD93_HUMAN	1.03206	0.465959
CCD94_HUMAN	1.65767	0.229829
CCDC6_HUMAN	-1.03364	0.507558
CCDC8_HUMAN	1.25431	0.0259636
CCDC9_HUMAN	-1.10468	0.253008
CCGL_HUMAN	1.08831	0.591808
CCHL_HUMAN	-1.19636	0.143715
CCL14_HUMAN	1.06291	ND
CCL18_HUMAN	-1.34221	ND
CCL19_HUMAN	ND	ND
CCL21_HUMAN	1.12785	0.440046
CCM2_HUMAN	1.02652	0.79934
CCNH_HUMAN	-1.29393	ND
CCNK_HUMAN	1.5016	0.0415672
CCNL1_HUMAN	-1.11413	ND
CCNT1_HUMAN	1.13864	0.326545
CCNY_HUMAN	1.04615	0.470479
CCPG1_HUMAN	-1.13041	0.710739
CCRL2_HUMAN	1.05376	0.892648
CCS_HUMAN	-1.03043	0.584534
CCYL1_HUMAN	-1.01757	ND
CCZ1B_HUMAN	-1.04724	0.48274
CD032_HUMAN	1.06601	ND
CD109_HUMAN	1.02958	0.701004
CD11A_HUMAN	1.16214	0.299235
CD11B_HUMAN	1.07096	ND
CD123_HUMAN	1.21588	ND
CD14_HUMAN	1.06194	0.355485
CD151_HUMAN	-1.17263	0.249538
CD166_HUMAN	1.02509	0.601054
CD177_HUMAN	1.03564	0.859528
CD180_HUMAN	1.05963	0.467569
CD2_HUMAN	1.20754	ND
CD209_HUMAN	1.10279	0.443208
CD248_HUMAN	-1.09755	0.359496
CD276_HUMAN	ND	ND
CD2AP_HUMAN	1.00741	0.918484
CD2B2_HUMAN	1.05348	0.533505
CD302_HUMAN	1.03837	0.734693
CD34_HUMAN	-1.11861	0.627609
CD36_HUMAN	1.00121	0.986239
CD37L_HUMAN	ND	ND
CD38_HUMAN	1.12261	0.232168
CD3G_HUMAN	ND	ND
CD4_HUMAN	1.08344	ND
CD44_HUMAN	-1.05264	0.707985
CD47_HUMAN	1.10507	0.366992
CD48_HUMAN	1.19042	ND
CD5_HUMAN	1.27342	0.252582
CD59_HUMAN	-1.12027	0.461449
CD5L_HUMAN	1.12102	0.670606
CD63_HUMAN	1.00457	0.975803
CD68_HUMAN	-1.28766	ND
CD81_HUMAN	1.02295	0.849392
CD82_HUMAN	1.13578	0.646621
CD8A_HUMAN	1.10951	0.524918
CD9_HUMAN	-1.07691	0.3804
CD97_HUMAN	-1.01179	0.884629
CD99_HUMAN	-1.05848	0.758691
CDAN1_HUMAN	-1.2008	0.320135
CDC16_HUMAN	1.29753	0.437672
CDC23_HUMAN	1.09646	0.473845
CDC26_HUMAN	-1.05738	0.786354
CDC27_HUMAN	-1.07446	0.528843
CDC37_HUMAN	1.03549	0.64136
CDC42_HUMAN	-1.1344	0.483324
CDC5L_HUMAN	1.10086	0.0705956
CDC73_HUMAN	-1.01358	0.813992
CDD_HUMAN	1.12307	0.68445
CDHR2_HUMAN	-1.12698	0.527102
CDHR5_HUMAN	-1.08498	ND
CDIPT_HUMAN	-1.10581	0.51084
CDK12_HUMAN	-1.11448	0.578962
CDK13_HUMAN	1.31083	0.26817
CDK17_HUMAN	1.15093	ND
CDK18_HUMAN	1.01853	0.868943
CDK2_HUMAN	1.08862	0.294199
CDK4_HUMAN	1.06726	0.353953
CDK5_HUMAN	-1.00788	0.948678
CDK6_HUMAN	-1.10413	0.305327
CDK7_HUMAN	-1.03319	ND
CDK9_HUMAN	1.07474	0.41533
CDKA1_HUMAN	1.06102	0.732984
CDKA2_HUMAN	ND	ND
CDKAL_HUMAN	1.06038	0.69297
CDN1B_HUMAN	-1.07957	0.681186
CDN2A_HUMAN	1.03109	0.855822
CDN2C_HUMAN	1.01161	0.932693
CDNF_HUMAN	-1.17812	ND
CDO1_HUMAN	1.24775	ND
CDS2_HUMAN	1.12187	0.404708
CDV3_HUMAN	-1.01112	0.90893
CDYL1_HUMAN	-1.21947	ND
CE022_HUMAN	1.28415	0.436558
CE051_HUMAN	1.03255	0.884514
CE164_HUMAN	ND	ND
CE170_HUMAN	1.15861	0.443678
CEAM1_HUMAN	1.08391	0.57322
CEAM8_HUMAN	1.25273	ND
CEBPA_HUMAN	1.07386	ND
CEBPB_HUMAN	-1.07389	0.645874
CEBPG_HUMAN	-1.04461	0.89538
CEBPZ_HUMAN	-1.02355	0.79754
CECR1_HUMAN	1.11139	0.542787
CECR5_HUMAN	1.09944	0.44706
CEGT_HUMAN	-1.07913	ND
CELF1_HUMAN	-1.02513	0.834611
CELF2_HUMAN	-1.04055	0.862878
CENPB_HUMAN	1.09227	0.549328
CENPV_HUMAN	1.03114	0.706418
CEP41_HUMAN	1.20176	0.326481
CEP44_HUMAN	1.0286	0.805507
CEP57_HUMAN	ND	ND
CEPT1_HUMAN	1.01484	0.834746
CERS2_HUMAN	-1.04789	0.794041
CERS4_HUMAN	1.12649	0.437496
CERS6_HUMAN	-1.0965	0.664198
CERU_HUMAN	-1.06701	0.605917
CES1P_HUMAN	-1.06214	0.783321
CETN2_HUMAN	1.10686	0.328601
CF047_HUMAN	ND	ND
CF089_HUMAN	-1.30828	0.501264
CF106_HUMAN	-1.24882	0.460223
CF136_HUMAN	ND	ND
CF203_HUMAN	1.02779	0.833622
CFA20_HUMAN	1.03654	0.832253
CFAB_HUMAN	-1.41811	0.189982
CFAD_HUMAN	-1.12507	0.124121
CFAH_HUMAN	-1.09351	0.250542
CFAI_HUMAN	-1.07997	0.478898
CFDP1_HUMAN	-1.13224	0.578118
CG025_HUMAN	1.04503	0.765199
CG050_HUMAN	1.0914	0.272858
CG073_HUMAN	ND	ND
CGBP1_HUMAN	1.03806	0.445114
CGL_HUMAN	1.19096	0.42053
CGNL1_HUMAN	-1.08242	0.0225697
CGRE1_HUMAN	-1.18132	0.707397
CH033_HUMAN	ND	ND
CH082_HUMAN	-1.0724	0.118665
CH10_HUMAN	1.04218	0.757385
CH3L1_HUMAN	1.19964	0.375166
CH60_HUMAN	-1.07727	0.619502
CHAC2_HUMAN	-1.09686	ND
CHAP1_HUMAN	1.07281	0.145671
CHC10_HUMAN	1.03942	0.917592
CHCH1_HUMAN	-1.18237	0.379388
CHCH2_HUMAN	-1.02834	0.902801
CHCH5_HUMAN	-1.03915	0.823546
CHD1_HUMAN	1.10871	ND
CHD1L_HUMAN	1.11535	0.452495
CHD2_HUMAN	1.06954	0.403463
CHD3_HUMAN	1.11923	0.176841
CHD4_HUMAN	-1.05417	0.574487
CHDH_HUMAN	1.11256	0.438168
CHERP_HUMAN	1.08631	0.137374
CHID1_HUMAN	-1.01344	0.817774
CHIO_HUMAN	-1.0313	0.689169
CHIP_HUMAN	-1.04672	0.309753
CHIT1_HUMAN	1.13774	0.246494
CHKA_HUMAN	ND	ND
CHKB_HUMAN	1.02993	0.722737
CHLE_HUMAN	1.00389	0.930179
CHM1A_HUMAN	-1.11474	0.389732
CHM1B_HUMAN	-1.12103	0.0990833
CHM2A_HUMAN	-1.10569	0.236304
CHM2B_HUMAN	-1.02302	0.818865
CHM4A_HUMAN	-1.04003	0.513033
CHM4B_HUMAN	-1.04521	0.722914
CHMP3_HUMAN	-1.15537	0.342148
CHMP5_HUMAN	1.0149	0.754473
CHMP6_HUMAN	-1.03047	0.848088
CHMP7_HUMAN	1.13908	ND
CHP1_HUMAN	-1.03798	0.520089
CHP3_HUMAN	1.03473	0.807998
CHPF2_HUMAN	-1.11065	0.384788
CHRD_HUMAN	ND	ND
CHRD1_HUMAN	1.10278	0.444247
CHSP1_HUMAN	-1.1186	0.593863
CHSS1_HUMAN	1.05214	ND
CHSS2_HUMAN	-1.04615	0.626014
CHST4_HUMAN	-1.12733	0.202601
CHSTB_HUMAN	1.0734	ND
CHSTD_HUMAN	-1.20582	0.399719
CHSTE_HUMAN	-1.10312	0.700418
CHSTF_HUMAN	ND	ND
CHTOP_HUMAN	1.33086	0.0507728
CHUR_HUMAN	-1.1337	0.713969
CI064_HUMAN	1.02433	0.888488
CI078_HUMAN	ND	ND
CI114_HUMAN	-1.11393	0.816565
CI129_HUMAN	1.21838	0.0147397
CIA30_HUMAN	-1.02056	0.794544
CIAO1_HUMAN	1.08155	0.772557
CIB1_HUMAN	1.10389	0.621697
CIDEB_HUMAN	ND	ND
CILP1_HUMAN	1.05985	ND
CILP2_HUMAN	ND	ND
CING_HUMAN	1.10296	0.210436
CIP4_HUMAN	1.0821	0.468764
CIR1_HUMAN	-1.14276	ND
CIRBP_HUMAN	1.0252	0.776767
CISD1_HUMAN	-1.00535	0.957109
CISD2_HUMAN	-1.02683	0.829604
CISD3_HUMAN	-1.11454	0.434118
CISY_HUMAN	-1.02689	0.680243
CIZ1_HUMAN	ND	ND
CJ011_HUMAN	1.0316	0.872296
CJ076_HUMAN	1.15558	0.220049
CK052_HUMAN	-1.07782	0.22921
CK054_HUMAN	1.08807	0.481971
CK068_HUMAN	-1.03544	0.785683
CK096_HUMAN	-1.12617	0.42011
CK098_HUMAN	-1.14709	0.276323
CK5P2_HUMAN	ND	ND
CK5P3_HUMAN	1.08945	0.455086
CKAP4_HUMAN	-1.0356	0.752327
CKAP5_HUMAN	1.07044	0.263398
CL004_HUMAN	-1.03045	ND
CL16A_HUMAN	ND	ND
CLAP1_HUMAN	-1.03259	0.671258
CLAP2_HUMAN	1.0008	0.994394
CLC11_HUMAN	1.06987	ND
CLC14_HUMAN	1.31057	0.123262
CLC4G_HUMAN	-1.07478	ND
CLC4M_HUMAN	-1.04663	0.871247
CLCA_HUMAN	1.05241	0.529477
CLCB_HUMAN	-1.06081	0.651067
CLCC1_HUMAN	1.11637	0.495207
CLCN3_HUMAN	-1.01293	ND
CLCN7_HUMAN	-1.11496	0.370975
CLD1_HUMAN	-1.49152	0.159731
CLH1_HUMAN	-1.00988	0.829225
CLH2_HUMAN	-1.0637	ND
CLIC1_HUMAN	-1.13756	0.485766
CLIC2_HUMAN	1.03361	0.722926
CLIC4_HUMAN	-1.09241	0.314247
CLIC5_HUMAN	-1.05077	0.501884
CLIC6_HUMAN	-1.02191	0.820387
CLIP1_HUMAN	1.05542	0.52274
CLIP2_HUMAN	-1.08068	0.566946
CLM8_HUMAN	1.01418	0.86593
CLMN_HUMAN	-1.00089	0.976489
CLN5_HUMAN	-1.00094	0.995373
CLN6_HUMAN	1.02216	ND
CLN8_HUMAN	-1.20688	ND
CLP1L_HUMAN	-1.02234	0.7775
CLPB_HUMAN	1.09717	0.398657
CLPP_HUMAN	1.0648	0.525342
CLPT1_HUMAN	1.14845	0.362759
CLPX_HUMAN	1.00176	0.984456
CLU_HUMAN	1.05066	0.382105
CLUS_HUMAN	-1.1366	0.585967
CLYBL_HUMAN	1.07583	0.528478
CMA1_HUMAN	1.14331	0.0526898
CMBL_HUMAN	-1.02842	0.866422
CMC1_HUMAN	-1.01984	0.894777
CMC2_HUMAN	-1.08546	0.614673
CMC4_HUMAN	1.13927	0.245876
CMPK2_HUMAN	-1.16172	0.223403
CMS1_HUMAN	ND	ND
CMTD1_HUMAN	-1.25585	0.451939
CMTR1_HUMAN	1.12803	0.248266
CN142_HUMAN	1.0459	0.667836
CN159_HUMAN	-1.05632	0.61819
CN166_HUMAN	-1.03052	0.550233
CN37_HUMAN	1.00871	0.893414
CNBP_HUMAN	1.02457	0.826495
CNDP2_HUMAN	1.00958	0.921016
CNGA1_HUMAN	ND	ND
CNIH4_HUMAN	-1.21588	0.328023
CNN1_HUMAN	-2.93763	0.286858
CNN2_HUMAN	-1.11356	0.535728
CNN3_HUMAN	-1.04525	0.664484
CNNM3_HUMAN	-1.06183	0.639398
CNO10_HUMAN	1.01482	0.780636
CNO11_HUMAN	-1.23258	ND
CNO6L_HUMAN	1.08237	0.477011
CNOT1_HUMAN	1.02936	0.70823
CNOT2_HUMAN	-1.10989	0.0367626
CNOT3_HUMAN	1.08989	0.667256
CNOT4_HUMAN	-1.41939	0.298958
CNOT7_HUMAN	-1.18754	0.58993
CNPY2_HUMAN	1.02622	0.841648
CNPY3_HUMAN	1.15295	0.0711638
CNPY4_HUMAN	1.20564	0.108744
CNRP1_HUMAN	-1.22415	0.542579
CNTFR_HUMAN	1.10965	0.514394
CNTN4_HUMAN	1.0792	0.425752
CNTP2_HUMAN	-1.18394	ND
CNTRB_HUMAN	1.15809	0.706917
CO040_HUMAN	ND	ND
CO052_HUMAN	1.04793	0.826985
CO1A1_HUMAN	1.42441	0.272512
CO1A2_HUMAN	1.32222	0.25139
CO2_HUMAN	-1.15018	0.0168547
CO2A1_HUMAN	-1.01363	0.876689
CO3_HUMAN	-1.21851	0.00912649
CO3A1_HUMAN	1.28917	0.187072
CO4A_HUMAN	-1.28089	0.0690654
CO4A1_HUMAN	-1.12389	0.561323
CO4A2_HUMAN	-1.00889	0.867048
CO4B_HUMAN	1.00105	0.995165
CO5_HUMAN	-1.06859	0.205474
CO5A1_HUMAN	1.09866	0.232109
CO5A2_HUMAN	1.17581	0.419362
CO6_HUMAN	-1.16145	0.106558
CO6A1_HUMAN	-1.04751	0.823517
CO6A2_HUMAN	-1.19396	0.495491
CO6A3_HUMAN	1.01607	0.925793
CO6A6_HUMAN	-1.05506	0.695829
CO7_HUMAN	-1.24739	0.0739198
CO8A_HUMAN	-1.25006	0.111279
CO8B_HUMAN	-1.10155	0.213079
CO8G_HUMAN	-1.16474	0.110114
CO9_HUMAN	-1.2947	0.0698711
COA3_HUMAN	1.02947	0.651268
COA4_HUMAN	-1.01349	0.92401
COA5_HUMAN	1.3504	0.298708
COA6_HUMAN	1.09469	0.379556
COA7_HUMAN	1.00279	0.969967
COAA1_HUMAN	-1.06261	0.770177
COAC_HUMAN	ND	ND
COASY_HUMAN	1.06512	0.326015
COBL_HUMAN	1.09203	0.346066
COBL1_HUMAN	1.03619	0.655898
COCA1_HUMAN	1.03081	0.469478
COEA1_HUMAN	1.06376	0.596867
COF1_HUMAN	-1.14372	0.500312
COF2_HUMAN	-1.08515	0.517715
COFA1_HUMAN	-1.01724	0.847689
COG1_HUMAN	1.04953	0.673023
COG2_HUMAN	1.0292	0.770762
COG3_HUMAN	-1.02508	0.700248
COG4_HUMAN	-1.01227	0.848118
COG5_HUMAN	-1.02029	0.89778
COG6_HUMAN	-1.12113	0.21993
COG7_HUMAN	-1.05922	0.562379
COG8_HUMAN	-1.01054	0.915903
COGA1_HUMAN	-1.41447	ND
COIA1_HUMAN	1.00433	0.960785
COL10_HUMAN	-1.0159	0.857243
COL11_HUMAN	-1.01528	0.758243
COLA1_HUMAN	-1.13331	0.321077
COMD1_HUMAN	-1.01033	0.886913
COMD2_HUMAN	-1.16207	0.365606
COMD3_HUMAN	-1.04088	0.600974
COMD4_HUMAN	1.22887	0.191218
COMD5_HUMAN	-1.15355	0.441478
COMD6_HUMAN	-1.27639	0.199032
COMD7_HUMAN	-1.05527	0.760691
COMD8_HUMAN	-1.011	0.886701
COMD9_HUMAN	-1.29714	0.285593
COMDA_HUMAN	1.1352	0.210388
COMP_HUMAN	-1.09741	0.280153
COMT_HUMAN	1.04424	0.517955
COPA_HUMAN	1.0129	0.763686
COPB_HUMAN	1.05965	0.226514
COPB2_HUMAN	-1.00667	0.891775
COPD_HUMAN	-1.01234	0.852992
COPE_HUMAN	1.05071	0.516719
COPG1_HUMAN	-1.01989	0.718287
COPG2_HUMAN	1.03375	0.542767
COPRS_HUMAN	-1.24391	ND
COPZ1_HUMAN	-1.00828	0.851829
COPZ2_HUMAN	1.0748	0.572227
COQ3_HUMAN	-1.03989	0.663844
COQ5_HUMAN	-1.15096	0.282635
COQ6_HUMAN	-1.03513	0.489593
COQ7_HUMAN	-1.04636	0.700777
COQ8A_HUMAN	1.10044	0.431447
COQ8B_HUMAN	-1.17762	0.636571
COQ9_HUMAN	1.05466	0.444683
COR1A_HUMAN	1.06685	0.494577
COR1B_HUMAN	-1.01026	0.951387
COR1C_HUMAN	-1.01047	0.932105
CORO7_HUMAN	-1.09463	0.586324
COT1_HUMAN	1.11265	0.273614
COT2_HUMAN	1.01584	0.865705
COTL1_HUMAN	-1.02551	0.776143
COX1_HUMAN	-1.05891	0.841351
COX11_HUMAN	1.01986	0.729586
COX15_HUMAN	-1.14206	0.595658
COX16_HUMAN	-1.09085	0.0244038
COX17_HUMAN	1.02675	0.912696
COX18_HUMAN	-1.06286	0.789738
COX19_HUMAN	1.00858	0.968106
COX2_HUMAN	1.0926	0.504235
COX20_HUMAN	-1.01295	0.911542
COX3_HUMAN	-1.04551	0.86102
COX41_HUMAN	1.13012	0.485537
COX5A_HUMAN	1.00222	0.98306
COX5B_HUMAN	1.03172	0.790149
COX6C_HUMAN	1.08117	0.633571
COX7B_HUMAN	1.08096	0.656576
COX7C_HUMAN	1.03606	0.876298
COX7R_HUMAN	1.03455	0.865416
COX8A_HUMAN	-1.00299	0.969905
COXM1_HUMAN	1.02671	0.787073
COXM2_HUMAN	1.05356	0.695721
CP013_HUMAN	-1.17813	0.341691
CP062_HUMAN	-1.01249	0.923255
CP070_HUMAN	1.15393	0.140975
CP135_HUMAN	1.26357	0.0192344
CP17A_HUMAN	ND	ND
CP1A1_HUMAN	ND	ND
CP1A2_HUMAN	-1.04248	0.868975
CP20A_HUMAN	1.04826	0.546505
CP250_HUMAN	ND	ND
CP27A_HUMAN	-1.0341	0.786967
CP2A6_HUMAN	1.02385	0.825978
CP2A7_HUMAN	-1.55767	0.395552
CP2B6_HUMAN	-1.00591	0.967437
CP2C8_HUMAN	1.03313	0.80137
CP2C9_HUMAN	1.02727	0.820618
CP2CI_HUMAN	1.04636	0.698469
CP2CJ_HUMAN	1.02684	0.864
CP2D6_HUMAN	1.0194	0.880631
CP2E1_HUMAN	1.05269	0.654282
CP2J2_HUMAN	1.09372	0.719477
CP2S1_HUMAN	1.34993	0.228308
CP343_HUMAN	1.00173	0.995655
CP39A_HUMAN	1.03169	0.81672
CP3A4_HUMAN	-1.01291	0.970007
CP3A5_HUMAN	-1.15323	0.640782
CP3A7_HUMAN	1.63249	0.272907
CP4AB_HUMAN	1.04086	0.282494
CP4F2_HUMAN	-1.01131	0.93856
CP4F3_HUMAN	-1.01381	0.837767
CP4F8_HUMAN	-1.19725	0.0970058
CP4FB_HUMAN	-1.08621	0.310354
CP4FC_HUMAN	1.13014	0.60492
CP4FN_HUMAN	1.08711	0.649424
CP4V2_HUMAN	1.01094	0.948684
CP51A_HUMAN	1.05785	0.596478
CP7B1_HUMAN	1.08213	0.40081
CP8B1_HUMAN	1.17512	0.460214
CPEB2_HUMAN	1.05453	0.45296
CPIN1_HUMAN	-1.045	0.555015
CPN2_HUMAN	-1.11311	0.297259
CPNE1_HUMAN	1.01056	0.909716
CPNE2_HUMAN	1.02142	0.814756
CPNE3_HUMAN	-1.04331	0.629706
CPNE5_HUMAN	1.00788	ND
CPNE8_HUMAN	1.31356	0.495926
CPNS1_HUMAN	-1.11007	0.15023
CPPED_HUMAN	1.02611	0.865904
CPSF1_HUMAN	1.03403	0.706994
CPSF2_HUMAN	1.11245	0.266995
CPSF3_HUMAN	-1.04506	0.623796
CPSF4_HUMAN	1.15744	0.248002
CPSF5_HUMAN	1.10024	0.362276
CPSF6_HUMAN	1.0127	0.773213
CPSF7_HUMAN	1.0272	0.726076
CPSM_HUMAN	1.15508	0.476332
CPT1A_HUMAN	1.09454	0.0974681
CPT2_HUMAN	1.20765	0.18838
CPTP_HUMAN	1.08499	0.700662
CPVL_HUMAN	1.18493	0.318997
CPZIP_HUMAN	-1.03327	0.457345
CQ062_HUMAN	1.11866	0.407168
CQ10A_HUMAN	1.48106	ND
CR025_HUMAN	-1.03135	ND
CR032_HUMAN	1.22246	0.115564
CR1_HUMAN	ND	ND
CR3L3_HUMAN	1.03513	0.725984
CRADD_HUMAN	1.12625	0.1043
CRBG3_HUMAN	-1.18424	0.561363
CRBN_HUMAN	-1.01506	0.854271
CRCM_HUMAN	1.14192	0.356026
CREB1_HUMAN	1.00722	0.807116
CREG1_HUMAN	-1.16912	0.280681
CREL1_HUMAN	1.01528	0.828652
CREL2_HUMAN	-1.01179	0.875047
CREST_HUMAN	ND	ND
CRIM1_HUMAN	-1.04382	0.670588
CRIP1_HUMAN	-1.55074	0.459384
CRIP2_HUMAN	-1.21392	0.60647
CRIS3_HUMAN	1.1049	ND
CRK_HUMAN	1.04963	0.564818
CRKL_HUMAN	1.10739	0.499041
CRLD2_HUMAN	ND	ND
CRLF3_HUMAN	-1.33805	0.544616
CRNL1_HUMAN	-1.11133	0.05823
CROCC_HUMAN	-1.02977	0.788684
CRP_HUMAN	-1.01564	0.874071
CRTAP_HUMAN	1.0628	0.551753
CRTC1_HUMAN	-1.26549	0.141353
CRTC2_HUMAN	1.11318	0.660369
CRTC3_HUMAN	ND	ND
CRYAB_HUMAN	-1.41718	0.23273
CRYL1_HUMAN	1.00372	0.942021
CRYM_HUMAN	1.08591	0.610603
CS012_HUMAN	1.14291	0.483778
CS025_HUMAN	-1.37469	0.180592
CS043_HUMAN	1.01011	0.8889
CSAD_HUMAN	ND	ND
CSCL1_HUMAN	-1.06062	0.471445
CSCL2_HUMAN	1.00859	0.955432
CSDE1_HUMAN	-1.0148	0.718008
CSF1R_HUMAN	-1.05428	0.694705
CSF2R_HUMAN	ND	ND
CSK_HUMAN	1.06889	0.187082
CSK21_HUMAN	-1.01677	0.885623
CSK22_HUMAN	1.09612	0.0864255
CSK2B_HUMAN	1.03024	0.37709
CSKI2_HUMAN	-1.07332	0.158684
CSKP_HUMAN	1.03306	0.450873
CSN1_HUMAN	-1.02722	0.835983
CSN2_HUMAN	1.09784	0.493438
CSN3_HUMAN	-1.05177	0.365099
CSN4_HUMAN	1.01014	0.740125
CSN5_HUMAN	1.08444	0.467107
CSN6_HUMAN	1.01858	0.776888
CSN7A_HUMAN	1.09304	0.435
CSN7B_HUMAN	-1.02165	0.916079
CSN8_HUMAN	-1.02166	0.76617
CSPG2_HUMAN	-1.07699	0.633661
CSPG4_HUMAN	-1.00226	0.96497
CSRP1_HUMAN	-1.43483	0.340589
CSRP2_HUMAN	1.04959	0.755582
CSTF1_HUMAN	-1.05924	0.650579
CSTF2_HUMAN	1.05346	0.615909
CSTF3_HUMAN	1.02347	0.71603
CSTFT_HUMAN	-1.03046	0.889907
CT024_HUMAN	1.13381	0.189539
CT027_HUMAN	-1.01969	0.75979
CT2NL_HUMAN	1.13372	0.310216
CTBL1_HUMAN	1.03455	0.574622
CTBP1_HUMAN	-1.08787	0.289071
CTBP2_HUMAN	-1.06482	0.490499
CTCF_HUMAN	1.08743	0.619217
CTCFL_HUMAN	-1.05969	0.578998
CTDP1_HUMAN	1.0273	0.88091
CTDS1_HUMAN	-1.01035	ND
CTDSL_HUMAN	-1.07247	ND
CTF8A_HUMAN	1.04936	0.597073
CTGE2_HUMAN	1.03202	0.858963
CTGE3_HUMAN	1.03081	0.880935
CTGE4_HUMAN	1.06033	0.68102
CTGE5_HUMAN	1.05833	0.562511
CTGF_HUMAN	ND	ND
CTHR1_HUMAN	1.03427	ND
CTIF_HUMAN	1.02243	0.849653
CTL1_HUMAN	1.04789	0.578401
CTL2_HUMAN	1.02184	0.871553
CTNA1_HUMAN	1.02124	0.434565
CTNB1_HUMAN	1.11426	0.591689
CTND1_HUMAN	1.02396	0.518487
CTND2_HUMAN	1.2042	0.0903987
CTNL1_HUMAN	-1.17564	ND
CTR2_HUMAN	1.18091	0.0688572
CTR9_HUMAN	1.02325	0.814432
CTSL2_HUMAN	1.12787	0.279819
CTU2_HUMAN	-1.05376	ND
CUL1_HUMAN	-1.01904	0.70121
CUL2_HUMAN	-1.03648	0.839501
CUL3_HUMAN	-1.02113	0.804395
CUL4A_HUMAN	1.12143	0.159155
CUL4B_HUMAN	1.01942	0.831417
CUL5_HUMAN	1.0469	0.44149
CUL7_HUMAN	-1.02739	ND
CUTA_HUMAN	-1.02279	0.7591
CUTC_HUMAN	-1.04738	0.325746
CUX1_HUMAN	-1.12616	ND
CWC15_HUMAN	1.13748	0.0410115
CWC22_HUMAN	1.02968	ND
CWC27_HUMAN	1.15383	0.613891
CX038_HUMAN	1.11041	0.549816
CX6A1_HUMAN	-1.03038	0.622885
CX6B1_HUMAN	1.02618	0.762604
CX7A1_HUMAN	1.05984	0.75067
CX7A2_HUMAN	1.17975	0.0506975
CXAR_HUMAN	-1.00972	0.906453
CXB1_HUMAN	1.22572	0.0285684
CXCL6_HUMAN	-1.21669	0.0845361
CXCL7_HUMAN	-1.882	0.00133354
CY1_HUMAN	-1.00736	0.909793
CY24A_HUMAN	1.20298	0.0968178
CY24B_HUMAN	1.06762	0.553771
CYB_HUMAN	-1.11097	0.766731
CYB5_HUMAN	1.09738	0.739534
CYB5B_HUMAN	1.11125	0.352254
CYBP_HUMAN	-1.04988	0.405506
CYBR1_HUMAN	-1.29698	0.269346
CYC_HUMAN	-1.23655	0.127724
CYFP1_HUMAN	-1.00522	0.943268
CYFP2_HUMAN	1.20855	0.101651
CYGB_HUMAN	-1.02692	0.849049
CYH1_HUMAN	-1.14413	0.299522
CYHR1_HUMAN	-1.0472	0.801654
CYLC1_HUMAN	2.4566	0.0645638
CYLD_HUMAN	-1.73638	0.168626
CYR61_HUMAN	1.01225	0.932358
CYTA_HUMAN	-1.16847	0.207183
CYTB_HUMAN	1.00962	0.923884
CYTC_HUMAN	-1.20606	0.0433585
CYTSA_HUMAN	1.01266	0.860467
CYTSB_HUMAN	-1.02574	0.745891
D19L1_HUMAN	1.06116	0.547933
D19L3_HUMAN	1.03378	0.785122
D2HDH_HUMAN	-1.03862	0.788817
D39U1_HUMAN	1.11665	0.481405
DAAF5_HUMAN	-1.10307	0.380221
DAAM1_HUMAN	-1.07628	0.173708
DAB1_HUMAN	-1.39205	ND
DAB2_HUMAN	1.11018	0.0773937
DAB2P_HUMAN	-1.45258	0.0909445
DAD1_HUMAN	1.12191	0.500709
DAF_HUMAN	1.00963	0.912891
DAG1_HUMAN	-1.02779	0.739186
DAP1_HUMAN	-1.1095	0.597366
DAPK1_HUMAN	1.15548	0.502444
DAPK3_HUMAN	1.55748	ND
DAXX_HUMAN	1.08648	0.443007
DAZP1_HUMAN	-1.19206	0.338292
DBLOH_HUMAN	1.11453	0.490914
DBNL_HUMAN	-1.05483	0.63023
DBR1_HUMAN	1.0586	0.436297
DC1I1_HUMAN	ND	ND
DC1I2_HUMAN	1.03031	0.516265
DC1L1_HUMAN	1.01329	0.859848
DC1L2_HUMAN	1.01367	0.840316
DC8L1_HUMAN	ND	ND
DCA11_HUMAN	1.16325	0.441513
DCA13_HUMAN	1.28819	0.0578363
DCAF5_HUMAN	-1.09234	0.525339
DCAF6_HUMAN	ND	ND
DCAF7_HUMAN	1.07651	0.267041
DCAF8_HUMAN	1.00631	0.945137
DCAKD_HUMAN	1.03245	0.580966
DCDC2_HUMAN	ND	ND
DCK_HUMAN	1.26079	ND
DCLK1_HUMAN	-1.26015	0.271598
DCMC_HUMAN	1.09995	0.552772
DCNL1_HUMAN	-1.01129	0.768124
DCNL3_HUMAN	-1.06504	0.44215
DCNL5_HUMAN	1.05875	0.474358
DCP1A_HUMAN	-1.04198	0.601725
DCP1B_HUMAN	1.1043	0.539436
DCPS_HUMAN	-1.03644	0.429529
DCTD_HUMAN	1.06699	0.480523
DCTN1_HUMAN	-1.00402	0.922651
DCTN2_HUMAN	-1.03738	0.128788
DCTN3_HUMAN	1.19165	0.437984
DCTN4_HUMAN	-1.03924	0.439886
DCTN5_HUMAN	1.03046	0.847525
DCTN6_HUMAN	-1.68259	0.270242
DCTP1_HUMAN	-1.07367	0.395628
DCUP_HUMAN	1.01286	0.872447
DCXR_HUMAN	1.03882	0.831831
DD19A_HUMAN	1.03534	0.375937
DD19B_HUMAN	-1.09577	0.21117
DDA1_HUMAN	-1.02071	ND
DDAH1_HUMAN	1.03914	0.677637
DDAH2_HUMAN	-1.07391	0.489869
DDB1_HUMAN	1.00741	0.885504
DDB2_HUMAN	1.17186	0.287963
DDC_HUMAN	-1.05536	0.658161
DDHD2_HUMAN	-1.09049	0.50212
DDI1_HUMAN	ND	ND
DDI2_HUMAN	1.05396	0.74418
DDRGK_HUMAN	1.00773	0.888116
DDTL_HUMAN	1.00186	0.988845
DDX1_HUMAN	1.01317	0.812264
DDX10_HUMAN	1.01113	0.934732
DDX17_HUMAN	1.00449	0.9434
DDX18_HUMAN	1.03985	0.666977
DDX20_HUMAN	1.01564	0.734686
DDX21_HUMAN	-1.02495	0.68541
DDX23_HUMAN	1.07839	0.104555
DDX24_HUMAN	-1.21794	0.31529
DDX27_HUMAN	1.0791	0.363723
DDX28_HUMAN	1.05999	0.500976
DDX3X_HUMAN	1.06572	0.37249
DDX3Y_HUMAN	-1.18179	0.259421
DDX41_HUMAN	-1.60294	0.0432734
DDX42_HUMAN	-1.01404	0.771419
DDX46_HUMAN	-1.00399	0.917545
DDX47_HUMAN	1.19134	0.0550944
DDX49_HUMAN	-1.03255	0.782102
DDX5_HUMAN	1.02999	0.114076
DDX50_HUMAN	-1.0222	0.743665
DDX51_HUMAN	ND	ND
DDX52_HUMAN	-1.12721	0.514162
DDX54_HUMAN	1.01337	0.756384
DDX55_HUMAN	-1.22592	0.0682057
DDX56_HUMAN	-1.01633	0.880385
DDX58_HUMAN	-1.03871	0.691004
DDX6_HUMAN	1.04694	0.27555
DDX60_HUMAN	1.04606	0.731106
DECR_HUMAN	-1.04945	0.736994
DECR2_HUMAN	-1.03269	0.798595
DEF1_HUMAN	1.24609	0.397595
DEF3_HUMAN	1.10085	0.763126
DEF4_HUMAN	-1.06842	0.701509
DEFB1_HUMAN	ND	ND
DEFI6_HUMAN	-1.01734	0.872448
DEFM_HUMAN	1.11222	0.300383
DEGS1_HUMAN	1.16174	0.167828
DEK_HUMAN	1.08386	0.0552234
DEMA_HUMAN	-1.22526	0.010349
DEN1A_HUMAN	-1.08817	0.581526
DEN1B_HUMAN	1.13791	0.249828
DEN2A_HUMAN	ND	ND
DEN2D_HUMAN	1.21755	0.158449
DEN4B_HUMAN	1.04381	ND
DEN4C_HUMAN	1.11062	0.232693
DEN5B_HUMAN	ND	ND
DEN6A_HUMAN	ND	ND
DEND3_HUMAN	-1.11314	0.361153
DENR_HUMAN	1.07087	0.714028
DEOC_HUMAN	-1.02875	0.49954
DEPD5_HUMAN	ND	ND
DEPD7_HUMAN	1.13829	ND
DERL1_HUMAN	-1.04942	0.756554
DERM_HUMAN	1.14006	0.200207
DESI1_HUMAN	1.07315	0.599844
DESM_HUMAN	-2.26862	0.3098
DESP_HUMAN	-1.00343	0.962921
DEST_HUMAN	-1.25962	0.393461
DFFA_HUMAN	1.03154	0.462615
DFFB_HUMAN	-1.09231	ND
DFNA5_HUMAN	1.08729	0.227112
DGC14_HUMAN	1.06728	0.783108
DGCR8_HUMAN	-1.08164	ND
DGKA_HUMAN	1.05638	0.551475
DGKQ_HUMAN	ND	ND
DGLB_HUMAN	-1.02225	0.899819
DGUOK_HUMAN	-1.03433	ND
DHB11_HUMAN	1.09459	0.446808
DHB12_HUMAN	1.02164	0.724754
DHB13_HUMAN	1.08549	0.59533
DHB2_HUMAN	1.13108	0.46674
DHB4_HUMAN	1.00869	0.911521
DHB7_HUMAN	1.15475	0.381574
DHB8_HUMAN	1.15564	0.158931
DHC24_HUMAN	-1.12721	0.0936091
DHCR7_HUMAN	-1.04043	0.432692
DHE3_HUMAN	-1.0274	0.815768
DHE4_HUMAN	1.14535	0.315962
DHI1_HUMAN	-1.01337	0.867526
DHI2_HUMAN	1.09273	0.535812
DHPR_HUMAN	1.00724	0.93621
DHR11_HUMAN	-1.0301	0.697497
DHR13_HUMAN	1.026	0.844023
DHRS1_HUMAN	1.09782	0.403692
DHRS2_HUMAN	-1.55444	0.222624
DHRS3_HUMAN	1.04391	0.745426
DHRS4_HUMAN	1.0848	0.183021
DHRS7_HUMAN	-1.06412	0.336147
DHRSX_HUMAN	-1.17009	0.350251
DHSD_HUMAN	1.14743	0.837481
DHSO_HUMAN	1.00621	0.955929
DHTK1_HUMAN	1.02222	0.875987
DHX15_HUMAN	-1.00158	0.965372
DHX16_HUMAN	1.06739	0.691013
DHX29_HUMAN	-1.0123	0.835092
DHX30_HUMAN	-1.01762	0.690524
DHX36_HUMAN	1.04223	0.212864
DHX40_HUMAN	-1.12848	0.00821221
DHX57_HUMAN	-1.05992	0.440027
DHX8_HUMAN	1.01305	0.875322
DHX9_HUMAN	1.03086	0.404294
DHYS_HUMAN	1.07271	0.645883
DI3L2_HUMAN	-1.06402	0.644138
DIA1_HUMAN	ND	ND
DIAC_HUMAN	-1.05926	0.452205
DIAP1_HUMAN	1.00745	0.850297
DIAP2_HUMAN	-1.07635	0.365072
DIC_HUMAN	-1.00119	0.990437
DICER_HUMAN	1.00615	0.940131
DIDO1_HUMAN	1.03326	0.38006
DIM1_HUMAN	1.09429	0.510019
DIP2A_HUMAN	1.01254	ND
DIP2B_HUMAN	1.02452	0.630018
DIP2C_HUMAN	-1.90384	ND
DJB11_HUMAN	1.12404	0.389358
DJB12_HUMAN	1.09739	0.339307
DJB14_HUMAN	-1.90464	0.454564
DJC10_HUMAN	-1.06939	0.5205
DJC11_HUMAN	-1.04417	0.57293
DJC12_HUMAN	ND	ND
DJC13_HUMAN	1.05321	0.109301
DJC16_HUMAN	-1.26552	0.291611
DJC17_HUMAN	-1.08878	0.658747
DJC21_HUMAN	ND	ND
DJC25_HUMAN	1.06624	0.529889
DJC30_HUMAN	1.15589	0.435552
DKC1_HUMAN	-1.17475	0.413678
DLDH_HUMAN	-1.02178	0.880792
DLG1_HUMAN	-1.07803	0.116704
DLG3_HUMAN	ND	ND
DLGP4_HUMAN	1.02068	0.838626
DLP1_HUMAN	1.0985	0.0321028
DLRB1_HUMAN	1.03311	0.753083
DMA_HUMAN	-1.18069	0.725415
DMB_HUMAN	1.03239	0.845785
DMD_HUMAN	-1.13364	0.283959
DMPK_HUMAN	-1.17126	0.344703
DMXL1_HUMAN	-1.1075	0.452467
DMXL2_HUMAN	1.01109	0.931175
DNJA1_HUMAN	-1.07866	0.259879
DNJA2_HUMAN	1.01331	0.853772
DNJA3_HUMAN	1.09721	0.566902
DNJA4_HUMAN	-3.45552	ND
DNJB1_HUMAN	-1.0388	0.623795
DNJB2_HUMAN	1.13147	0.179128
DNJB4_HUMAN	-1.03419	0.640174
DNJB6_HUMAN	1.1858	0.538432
DNJB9_HUMAN	-1.66937	0.00981647
DNJC1_HUMAN	1.02246	0.648009
DNJC2_HUMAN	1.05428	ND
DNJC3_HUMAN	1.09275	0.0586575
DNJC5_HUMAN	1.03079	0.802023
DNJC7_HUMAN	-1.08655	0.431367
DNJC8_HUMAN	1.01309	0.95131
DNJC9_HUMAN	1.09347	0.208102
DNLI3_HUMAN	1.00376	0.943865
DNLZ_HUMAN	1.01996	0.86419
DNM1L_HUMAN	-1.05025	0.292399
DNMBP_HUMAN	1.00797	0.912133
DNMT1_HUMAN	-1.07468	0.830132
DNPEP_HUMAN	1.07632	0.521284
DNPH1_HUMAN	1.07434	0.70802
DNS2A_HUMAN	1.17671	0.43531
DNSL1_HUMAN	-1.40843	0.516515
DNSL3_HUMAN	1.59397	0.286735
DOC10_HUMAN	1.07607	0.48916
DOC11_HUMAN	1.03465	0.592244
DOCK1_HUMAN	1.00872	0.880339
DOCK2_HUMAN	1.13058	0.0706238
DOCK4_HUMAN	1.06768	0.17284
DOCK5_HUMAN	1.04216	0.754677
DOCK6_HUMAN	-1.17405	0.636227
DOCK7_HUMAN	-1.06775	0.521754
DOCK8_HUMAN	-1.06056	0.617443
DOCK9_HUMAN	-1.06894	0.529404
DOHH_HUMAN	-1.12385	0.309187
DOK2_HUMAN	1.24507	0.126119
DOK3_HUMAN	1.03638	0.772211
DOLK_HUMAN	ND	ND
DOP1_HUMAN	1.41675	ND
DOP2_HUMAN	1.11455	0.379879
DOPD_HUMAN	-1.05835	0.618202
DOPO_HUMAN	1.04139	0.576118
DOPP1_HUMAN	-1.10679	0.317735
DP13A_HUMAN	-1.07544	0.189129
DP13B_HUMAN	1.00778	0.939169
DPA1_HUMAN	1.15923	0.380463
DPB1_HUMAN	-1.02021	0.830848
DPEP1_HUMAN	-1.07377	0.626715
DPH1_HUMAN	1.09032	0.628009
DPH2_HUMAN	1.00988	0.890212
DPH5_HUMAN	-1.05156	0.375992
DPH6_HUMAN	1.34332	ND
DPM1_HUMAN	1.05187	0.424066
DPM3_HUMAN	-1.14404	0.265138
DPOD1_HUMAN	1.04699	0.927752
DPOD2_HUMAN	1.10585	0.389747
DPOE4_HUMAN	ND	ND
DPOG1_HUMAN	1.09094	ND
DPOG2_HUMAN	1.04722	0.859729
DPOLB_HUMAN	-1.11083	0.507774
DPP2_HUMAN	1.18882	0.28145
DPP3_HUMAN	1.04406	0.680366
DPP8_HUMAN	-1.46819	0.470986
DPP9_HUMAN	1.02422	0.710639
DPS1_HUMAN	1.04909	ND
DPTOR_HUMAN	-1.04681	0.62195
DPY30_HUMAN	-1.06152	0.757927
DPYD_HUMAN	-1.04954	0.630607
DPYL1_HUMAN	1.04507	0.300946
DPYL2_HUMAN	-1.02821	0.800245
DPYL3_HUMAN	-1.22903	0.229257
DPYL5_HUMAN	-1.08229	ND
DPYS_HUMAN	1.16155	0.256441
DQA1_HUMAN	1.2963	0.224957
DQA2_HUMAN	1.31184	0.472666
DQB1_HUMAN	-1.03569	0.756909
DR4L2_HUMAN	-1.06877	0.801961
DR9C7_HUMAN	ND	ND
DRA_HUMAN	1.20668	0.032695
DRB3_HUMAN	1.14064	0.742202
DRB4_HUMAN	1.03355	ND
DRB5_HUMAN	ND	ND
DREB_HUMAN	-1.08368	0.622553
DRG1_HUMAN	1.03334	0.480262
DRG2_HUMAN	1.01252	0.924188
DRS7B_HUMAN	-1.02086	0.665531
DSC2_HUMAN	1.00356	0.979837
DSCR3_HUMAN	-1.11985	0.309292
DSG2_HUMAN	1.07719	0.559026
DSN1_HUMAN	-1.16429	0.745527
DSRAD_HUMAN	1.01802	0.840807
DTBP1_HUMAN	-1.33709	0.340034
DTD1_HUMAN	1.06712	0.775645
DTNA_HUMAN	1.00372	0.971045
DTNB_HUMAN	ND	ND
DTX3L_HUMAN	1.03117	0.457789
DUOX1_HUMAN	ND	ND
DUS12_HUMAN	-1.12745	0.0656569
DUS1L_HUMAN	-1.04311	ND
DUS23_HUMAN	-1.06305	0.222924
DUS2L_HUMAN	1.04005	0.713567
DUS3_HUMAN	-1.1587	0.0964084
DUS6_HUMAN	1.21659	ND
DUT_HUMAN	-1.13113	0.497749
DVL1_HUMAN	-1.20102	0.589957
DVL2_HUMAN	1.05224	ND
DVL3_HUMAN	1.08253	ND
DX39A_HUMAN	1.00245	0.974166
DX39B_HUMAN	-1.00355	0.93174
DYH10_HUMAN	-1.08758	0.339489
DYHC1_HUMAN	1.00769	0.717628
DYHC2_HUMAN	-1.04611	0.81811
DYL1_HUMAN	1.03798	0.812293
DYL2_HUMAN	1.16623	0.429578
DYLT1_HUMAN	1.05135	0.663521
DYLT3_HUMAN	-1.10076	ND
DYM_HUMAN	ND	ND
DYN1_HUMAN	-1.12989	0.000417962
DYN2_HUMAN	-1.02468	0.685298
DYN3_HUMAN	1.11016	0.132275
DYR_HUMAN	-1.04172	0.63962
DYR1A_HUMAN	-1.27783	ND
DYSF_HUMAN	-1.04546	0.113828
DYST_HUMAN	-1.01803	0.699601
E2AK2_HUMAN	-1.10718	0.46835
E2AK4_HUMAN	1.07379	ND
E2F4_HUMAN	-1.10598	ND
E41L1_HUMAN	-1.02919	0.798084
E41L2_HUMAN	1.02494	0.723778
E41L3_HUMAN	-1.03103	0.729002
E41L5_HUMAN	1.10554	0.522297
E4F1_HUMAN	ND	ND
EAA1_HUMAN	1.13209	0.320851
EAA3_HUMAN	-1.21307	0.416932
EAF6_HUMAN	1.14583	0.603416
EBP_HUMAN	ND	ND
EBP2_HUMAN	1.08026	0.417762
ECD_HUMAN	1.06858	ND
ECE1_HUMAN	-1.0525	0.577611
ECH1_HUMAN	-1.05155	0.554533
ECHA_HUMAN	-1.01449	0.914911
ECHB_HUMAN	1.04214	0.760109
ECHD1_HUMAN	1.01239	0.90048
ECHD2_HUMAN	-1.06276	0.385586
ECHD3_HUMAN	-1.24167	0.22126
ECHM_HUMAN	1.03497	0.880359
ECHP_HUMAN	1.04761	0.725644
ECI1_HUMAN	1.02999	0.846751
ECI2_HUMAN	-1.077	0.455553
ECM1_HUMAN	-1.21277	0.0570573
ECM29_HUMAN	1.00257	0.95168
ECP_HUMAN	1.10679	0.476701
ECSIT_HUMAN	1.0567	0.526511
EDC3_HUMAN	-1.08596	0.174014
EDC4_HUMAN	1.01454	0.92746
EDEM2_HUMAN	1.05772	ND
EDEM3_HUMAN	1.0769	ND
EDF1_HUMAN	1.04565	0.555272
EEA1_HUMAN	1.04108	0.349402
EEPD1_HUMAN	1.02641	0.85155
EF1A1_HUMAN	1.00105	0.980837
EF1A2_HUMAN	1.19302	0.513956
EF1A3_HUMAN	1.09827	0.604356
EF1B_HUMAN	-1.03635	0.742832
EF1D_HUMAN	-1.02122	0.822927
EF1G_HUMAN	1.08471	0.315249
EF2_HUMAN	-1.00029	0.993994
EF2K_HUMAN	-1.0136	ND
EFGM_HUMAN	1.00968	0.913226
EFHD1_HUMAN	1.28714	0.059851
EFHD2_HUMAN	-1.16351	0.284261
EFL1_HUMAN	1.03279	0.58253
EFNB1_HUMAN	1.09269	0.246385
EFR3A_HUMAN	1.06523	0.760603
EFTS_HUMAN	1.11763	0.460359
EFTU_HUMAN	1.09835	0.174489
EGFL7_HUMAN	-1.06179	0.666132
EGFR_HUMAN	1.09011	0.125477
EGLN_HUMAN	-1.06885	0.40218
[truncated: 5,788 more rows]
